# Supplementary material for: A comprehensive prognostic score for head and neck squamous cancer driver genes and phenotype traits
Source: Discov Oncol. 2023 Oct 28;14:193. doi: 10.1007/s12672-023-00796-y (PMC10613197; doi:10.1007/s12672-023-00796-y)
Supplement: Supplementary file 2 — Additional file 2: Genes significantly associated with overall survival. [file 12672_2023_796_MOESM2_ESM.xlsx]

## Sheet: cox_results
	coef	se	z	p	HR	HRse	HRz	HRp	HRCILL	HRCIUL
CCR4	-0.596	0.138	-4.307	0	0.551	0.076	-5.889	0	0.439	0.692
CCR7	-0.562	0.139	-4.059	0	0.57	0.079	-5.449	0	0.454	0.716
CRLF2	-0.545	0.139	-3.917	0	0.58	0.081	-5.206	0	0.462	0.729
FLT3	-0.577	0.139	-4.144	0	0.562	0.078	-5.606	0	0.447	0.706
GATA1	-0.498	0.138	-3.607	0	0.608	0.084	-4.676	0	0.484	0.763
IRF4	-0.593	0.14	-4.244	0	0.553	0.077	-5.793	0	0.439	0.695
CBFA2T3	-0.446	0.137	-3.254	0.001	0.64	0.088	-4.1	0	0.511	0.802
CD79A	-0.442	0.138	-3.192	0.001	0.643	0.089	-4.014	0	0.512	0.807
FCRL4	-0.462	0.138	-3.352	0.001	0.63	0.087	-4.261	0	0.502	0.79
P2RY8	-0.454	0.138	-3.288	0.001	0.635	0.088	-4.162	0	0.506	0.797
TNFRSF17	-0.483	0.14	-3.463	0.001	0.617	0.086	-4.452	0	0.49	0.776
ALDH2	-0.429	0.137	-3.132	0.002	0.651	0.089	-3.911	0	0.52	0.816
ETV5	0.423	0.138	3.059	0.002	1.527	0.211	2.495	0.013	1.216	1.917
FBXW7	-0.432	0.137	-3.145	0.002	0.649	0.089	-3.934	0	0.518	0.814
HSP90AA1	0.42	0.137	3.067	0.002	1.522	0.208	2.505	0.012	1.215	1.906
IL2	-0.43	0.139	-3.097	0.002	0.651	0.09	-3.869	0	0.518	0.817
SBDS	0.422	0.137	3.087	0.002	1.525	0.209	2.518	0.012	1.218	1.91
SOCS1	-0.419	0.138	-3.032	0.002	0.658	0.091	-3.766	0	0.524	0.826
ASPSCR1	-0.416	0.138	-3.017	0.003	0.66	0.091	-3.741	0	0.526	0.828
CD28	-0.41	0.137	-2.984	0.003	0.664	0.091	-3.688	0	0.53	0.832
EXT2	0.405	0.138	2.948	0.003	1.5	0.206	2.423	0.015	1.196	1.881
TENT5C	-0.404	0.138	-2.935	0.003	0.667	0.092	-3.617	0	0.532	0.837
ARHGEF10L	-0.397	0.137	-2.9	0.004	0.672	0.092	-3.56	0	0.537	0.842
ERBB3	-0.399	0.138	-2.9	0.004	0.671	0.092	-3.564	0	0.535	0.841
FGFR2	-0.394	0.137	-2.874	0.004	0.674	0.092	-3.522	0	0.538	0.845
IKZF1	-0.392	0.137	-2.858	0.004	0.676	0.093	-3.499	0	0.539	0.847
TCL1A	-0.399	0.137	-2.907	0.004	0.671	0.092	-3.574	0	0.535	0.841
HMGA2	0.382	0.137	2.787	0.005	1.465	0.201	2.317	0.021	1.169	1.835
CD79B	-0.38	0.138	-2.743	0.006	0.684	0.095	-3.336	0.001	0.545	0.859
KTN1	0.372	0.137	2.711	0.007	1.451	0.199	2.264	0.024	1.158	1.818
PHF6	0.368	0.137	2.685	0.007	1.445	0.198	2.246	0.025	1.153	1.81
STK11	-0.371	0.138	-2.693	0.007	0.69	0.095	-3.26	0.001	0.55	0.866
TPM3	0.369	0.137	2.689	0.007	1.446	0.198	2.249	0.025	1.154	1.812
MAP2K1	0.365	0.137	2.669	0.008	1.44	0.197	2.237	0.025	1.15	1.803
PDGFB	0.364	0.137	2.648	0.008	1.439	0.198	2.219	0.026	1.148	1.804
MYOD1	0.359	0.137	2.622	0.009	1.432	0.196	2.203	0.028	1.143	1.793
FLI1	-0.352	0.137	-2.57	0.01	0.703	0.096	-3.081	0.002	0.561	0.881
MLLT10	-0.354	0.138	-2.574	0.01	0.702	0.097	-3.089	0.002	0.56	0.88
MPL	-0.351	0.137	-2.563	0.01	0.704	0.096	-3.07	0.002	0.562	0.882
NTRK1	-0.351	0.137	-2.564	0.01	0.704	0.096	-3.071	0.002	0.562	0.882
TOP1	0.351	0.137	2.567	0.01	1.42	0.194	2.165	0.03	1.134	1.777
LCK	-0.348	0.137	-2.545	0.011	0.706	0.097	-3.043	0.002	0.564	0.884
NT5C2	-0.349	0.137	-2.55	0.011	0.705	0.097	-3.052	0.002	0.563	0.883
IGF2BP2	0.344	0.137	2.507	0.012	1.41	0.193	2.122	0.034	1.126	1.767
PAFAH1B2	0.344	0.137	2.519	0.012	1.411	0.193	2.131	0.033	1.127	1.766
POU2AF1	-0.344	0.137	-2.511	0.012	0.709	0.097	-2.997	0.003	0.566	0.888
HLF	-0.342	0.137	-2.493	0.013	0.711	0.097	-2.971	0.003	0.567	0.89
IKZF3	-0.338	0.137	-2.472	0.013	0.713	0.098	-2.941	0.003	0.569	0.893
USP6	-0.341	0.137	-2.494	0.013	0.711	0.097	-2.973	0.003	0.567	0.89
ELK4	-0.336	0.136	-2.464	0.014	0.715	0.097	-2.928	0.003	0.571	0.894
ZCCHC8	-0.339	0.138	-2.461	0.014	0.713	0.098	-2.929	0.003	0.568	0.894
CIC	-0.331	0.137	-2.424	0.015	0.718	0.098	-2.873	0.004	0.574	0.899
AKT1	0.329	0.137	2.4	0.016	1.39	0.19	2.045	0.041	1.109	1.741
KMT2C	-0.329	0.136	-2.417	0.016	0.719	0.098	-2.863	0.004	0.575	0.9
ITK	-0.326	0.137	-2.391	0.017	0.721	0.098	-2.828	0.005	0.576	0.903
JAK3	-0.325	0.137	-2.378	0.017	0.723	0.099	-2.809	0.005	0.577	0.905
ASXL1	-0.322	0.137	-2.348	0.019	0.725	0.099	-2.769	0.006	0.579	0.908
DNM2	-0.318	0.137	-2.327	0.02	0.728	0.099	-2.739	0.006	0.581	0.911
FAT4	-0.317	0.137	-2.308	0.021	0.728	0.1	-2.716	0.007	0.581	0.913
FNBP1	-0.315	0.137	-2.308	0.021	0.729	0.1	-2.714	0.007	0.583	0.913
WT1	0.315	0.137	2.305	0.021	1.37	0.187	1.977	0.048	1.094	1.716
FLNA	0.315	0.138	2.278	0.023	1.37	0.189	1.955	0.051	1.091	1.719
HMGA1	0.313	0.137	2.281	0.023	1.367	0.187	1.959	0.05	1.091	1.713
MB21D2	0.313	0.137	2.276	0.023	1.367	0.188	1.955	0.051	1.091	1.714
MUC16	-0.314	0.138	-2.278	0.023	0.731	0.101	-2.676	0.007	0.582	0.916
ESR1	-0.309	0.137	-2.258	0.024	0.734	0.1	-2.646	0.008	0.586	0.919
PRKCB	-0.308	0.136	-2.257	0.024	0.735	0.1	-2.643	0.008	0.587	0.92
AFF3	-0.305	0.136	-2.24	0.025	0.737	0.1	-2.62	0.009	0.589	0.922
CCND1	0.308	0.137	2.246	0.025	1.36	0.186	1.933	0.053	1.086	1.704
EIF1AX	0.306	0.136	2.248	0.025	1.358	0.185	1.937	0.053	1.086	1.698
CHIC2	0.306	0.137	2.228	0.026	1.358	0.187	1.919	0.055	1.084	1.703
DCC	-0.304	0.136	-2.229	0.026	0.738	0.101	-2.605	0.009	0.59	0.923
FKBP9	0.305	0.137	2.232	0.026	1.356	0.185	1.924	0.054	1.083	1.698
PAX8	-0.305	0.137	-2.216	0.027	0.737	0.101	-2.591	0.01	0.588	0.924
TAL1	-0.302	0.137	-2.213	0.027	0.739	0.101	-2.583	0.01	0.59	0.925
PDGFRA	-0.299	0.136	-2.189	0.029	0.742	0.101	-2.551	0.011	0.593	0.928
DDX10	0.296	0.137	2.167	0.03	1.344	0.184	1.876	0.061	1.074	1.683
FSTL3	0.295	0.136	2.165	0.03	1.344	0.183	1.875	0.061	1.074	1.682
PRF1	-0.297	0.137	-2.173	0.03	0.743	0.102	-2.531	0.011	0.593	0.93
BTG1	-0.292	0.136	-2.144	0.032	0.747	0.102	-2.49	0.013	0.597	0.934
NCOA1	-0.292	0.136	-2.14	0.032	0.747	0.102	-2.485	0.013	0.597	0.935
MUTYH	-0.292	0.138	-2.116	0.034	0.747	0.103	-2.457	0.014	0.595	0.937
MYCL	-0.29	0.136	-2.126	0.034	0.748	0.102	-2.466	0.014	0.598	0.936
N4BP2	-0.29	0.136	-2.125	0.034	0.748	0.102	-2.465	0.014	0.598	0.937
KNSTRN	0.289	0.137	2.113	0.035	1.336	0.183	1.835	0.066	1.066	1.673
BARD1	-0.285	0.137	-2.083	0.037	0.752	0.103	-2.409	0.016	0.601	0.942
CLTCL1	0.285	0.136	2.091	0.037	1.33	0.181	1.82	0.069	1.063	1.664
HOXC13	0.284	0.136	2.085	0.037	1.328	0.181	1.816	0.069	1.062	1.661
ROBO2	-0.283	0.136	-2.081	0.037	0.753	0.103	-2.406	0.016	0.602	0.942
FOXL2	0.284	0.137	2.074	0.038	1.329	0.182	1.805	0.071	1.061	1.665
PRDM2	-0.283	0.136	-2.074	0.038	0.754	0.103	-2.396	0.017	0.602	0.943
MYD88	-0.284	0.138	-2.064	0.039	0.753	0.104	-2.387	0.017	0.6	0.944
RUNX1T1	-0.282	0.136	-2.064	0.039	0.755	0.103	-2.384	0.017	0.603	0.944
HSP90AB1	0.28	0.136	2.056	0.04	1.323	0.18	1.794	0.073	1.058	1.655
EZH2	-0.276	0.136	-2.022	0.043	0.759	0.103	-2.329	0.02	0.607	0.95
MTOR	-0.276	0.136	-2.027	0.043	0.759	0.103	-2.334	0.02	0.607	0.949
BTK	-0.275	0.137	-2.01	0.044	0.76	0.104	-2.313	0.021	0.607	0.951
PPARG	0.276	0.137	2.019	0.044	1.318	0.18	1.764	0.078	1.052	1.65
PREX2	-0.275	0.137	-2.012	0.044	0.76	0.104	-2.316	0.021	0.607	0.951
ETV6	-0.274	0.136	-2.005	0.045	0.761	0.104	-2.306	0.021	0.608	0.952
NFATC2	-0.272	0.136	-2	0.046	0.762	0.104	-2.298	0.022	0.609	0.953
NSD2	-0.272	0.136	-1.996	0.046	0.762	0.104	-2.294	0.022	0.609	0.953
CPEB3	-0.271	0.137	-1.984	0.047	0.762	0.104	-2.28	0.023	0.609	0.955
CTNNB1	0.274	0.138	1.991	0.047	1.315	0.181	1.741	0.082	1.049	1.649
IL21R	-0.27	0.137	-1.98	0.048	0.763	0.104	-2.273	0.023	0.609	0.955
SET	0.27	0.137	1.976	0.048	1.31	0.179	1.731	0.083	1.046	1.64
NPM1	0.269	0.137	1.967	0.049	1.308	0.179	1.725	0.085	1.045	1.637
