# Supplementary material for: A comprehensive prognostic score for head and neck squamous cancer driver genes and phenotype traits
Source: Discov Oncol. 2023 Oct 28;14:193. doi: 10.1007/s12672-023-00796-y (PMC10613197; doi:10.1007/s12672-023-00796-y)
Supplement: Supplementary file 3 — Additional file 3: Genes in both datasets as main effectors. [file 12672_2023_796_MOESM3_ESM.xlsx]

## Sheet: cox_fin
	coef	se	z	p	HR	HRse	HRz	HRp	HRCILL	HRCIUL
IL21R	-0.925	0.299	-3.094	0.002	0.396	0.119	-5.091	0	0.242	0.648
FLI1	-0.844	0.296	-2.849	0.004	0.43	0.127	-4.474	0	0.264	0.7
HLF	-0.79	0.288	-2.74	0.006	0.454	0.131	-4.175	0	0.282	0.729
PAFAH1B2	0.798	0.292	2.736	0.006	2.221	0.648	1.885	0.059	1.375	3.589
AKT1	0.8	0.294	2.721	0.007	2.226	0.655	1.873	0.061	1.372	3.611
CPEB3	-0.781	0.289	-2.702	0.007	0.458	0.132	-4.095	0	0.284	0.737
HSP90AA1	0.778	0.288	2.704	0.007	2.177	0.626	1.879	0.06	1.356	3.494
KNSTRN	0.775	0.289	2.681	0.007	2.172	0.628	1.865	0.062	1.35	3.495
ERBB3	-0.745	0.288	-2.59	0.01	0.475	0.137	-3.847	0	0.296	0.762
SET	0.765	0.296	2.585	0.01	2.15	0.637	1.806	0.071	1.321	3.499
BTG1	-0.707	0.291	-2.432	0.015	0.493	0.143	-3.535	0	0.306	0.796
HMGA2	0.686	0.288	2.383	0.017	1.985	0.571	1.724	0.085	1.237	3.187
MYCL	-0.687	0.287	-2.389	0.017	0.503	0.145	-3.434	0.001	0.314	0.808
MYD88	-0.667	0.29	-2.301	0.021	0.513	0.149	-3.272	0.001	0.318	0.827
NCOA1	-0.616	0.288	-2.139	0.032	0.54	0.156	-2.957	0.003	0.336	0.867
ETV5	0.605	0.285	2.122	0.034	1.832	0.522	1.592	0.111	1.146	2.928
CRLF2	0.597	0.287	2.085	0.037	1.817	0.521	1.57	0.116	1.134	2.912
EZH2	-0.604	0.29	-2.079	0.038	0.547	0.159	-2.855	0.004	0.339	0.882
MAP2K1	0.594	0.287	2.066	0.039	1.81	0.52	1.558	0.119	1.129	2.904
KTN1	0.559	0.283	1.977	0.048	1.749	0.494	1.515	0.13	1.098	2.783
