# Supplementary material for: A comprehensive prognostic score for head and neck squamous cancer driver genes and phenotype traits
Source: Discov Oncol. 2023 Oct 28;14:193. doi: 10.1007/s12672-023-00796-y (PMC10613197; doi:10.1007/s12672-023-00796-y)
Supplement: Supplementary file 4 — Additional file 4: Gene pairs with strong reciprocal relationships. [file 12672_2023_796_MOESM4_ESM.xlsx]

## Sheet: cor
	id	variable	value	p
44229	COX6C	BCL9L	-0.685737	7.48768e-71
9819	SDHAF2	AFF4	-0.685637	7.98829e-71
104131	JAK1	COX6C	-0.685301	9.92534e-71
144198	SDHAF2	EP300	-0.662648	1.19333e-64
104253	NOTCH2	COX6C	-0.650479	1.34431e-61
104414	SNX29	COX6C	-0.648275	4.63767e-61
104227	MYH9	COX6C	-0.647686	6.44637e-61
9699	NTHL1	AFF4	-0.645219	2.5395e-60
247293	SDHAF2	KMT2D	-0.6441	4.71021e-60
95730	NTHL1	CLIP1	-0.6433	7.31238e-60
447159	TFPT	STRN	-0.641926	1.55166e-59
9390	COX6C	AFF4	-0.641234	2.26442e-59
143928	HRAS	EP300	-0.633442	1.4882e-57
323370	SDHAF2	NT5C2	-0.630511	6.96584e-57
25191	HRAS	ARNT	-0.629729	1.0488e-56
48924	SDHAF2	BIRC6	-0.62769	3.03013e-56
149886	SDHAF2	ERC1	-0.626321	6.14941e-56
95850	SDHAF2	CLIP1	-0.622993	3.38789e-55
409454	STRN	SDHAF2	-0.621872	5.9931e-55
246582	SDHAF2	KMT2C	-0.618809	2.81288e-54
323445	TFPT	NT5C2	-0.618397	3.45922e-54
334741	S100A7	PATZ1	-0.617893	4.4521e-54
171216	SDHAF2	FBXO11	-0.613993	3.09075e-53
104162	LATS2	COX6C	-0.611841	8.8988e-53
374562	SDHAF2	PTPN11	-0.611825	8.968e-53
44658	SDHAF2	BCL9L	-0.60899	3.56844e-52
317682	SDHAF2	NOTCH2	-0.608006	5.74395e-52
104017	ERC1	COX6C	-0.605563	1.85958e-51
104009	EP300	COX6C	-0.605421	1.99082e-51
46651	NF1	BCORL1	0.600022	2.57226e-50
353362	ZNF384	PMS2	0.600056	2.53206e-50
25467	SETD1B	ARNT	0.600079	2.50455e-50
116075	DDX6	CTNND1	0.60012	2.45713e-50
143584	TRIM33	EML4	0.600123	2.45416e-50
275146	ZCCHC8	MDM4	0.600175	2.39464e-50
28061	KAT7	ATF1	0.600188	2.37985e-50
345521	VHL	PHF6	0.600202	2.36478e-50
166897	PSIP1	FANCG	0.600258	2.30234e-50
166619	FEN1	FANCG	0.600263	2.29752e-50
40414	SMAD2	BCL2	0.600267	2.29277e-50
32692	XPO1	ATRX	0.600323	2.23369e-50
23305	RFWD3	ARID1A	0.600324	2.23258e-50
241553	PTCH1	KIAA1549	0.600383	2.17177e-50
314847	SF3B1	NIN	0.60039	2.16458e-50
90740	NIN	CHD2	0.600407	2.14748e-50
358190	RHOH	POU2AF1	0.600453	2.10086e-50
48546	ELF4	BIRC6	0.600455	2.09925e-50
112184	RHOH	CSF3R	0.600467	2.08746e-50
235677	KDM6A	KAT7	0.600491	2.06437e-50
338354	STRN	PBRM1	0.60051	2.04585e-50
171126	PHF6	FBXO11	0.600517	2.0388e-50
181263	TPR	FIP1L1	0.600519	2.03693e-50
116340	NOTCH2	CTNND1	0.60054	2.01687e-50
208270	TMPRSS2	HLF	0.600548	2.00897e-50
242267	PTPN11	KIF5B	0.600572	1.98668e-50
24858	USP9X	ARID2	0.600573	1.98619e-50
143311	MLLT6	EML4	0.600592	1.96778e-50
141405	STIL	ELK4	0.600593	1.9676e-50
430083	TCF12	SMC1A	0.600613	1.94841e-50
327003	THRAP3	NUP214	0.60063	1.93357e-50
356917	ZNF384	POLR2A	0.600678	1.88978e-50
235154	PTCH1	KAT6B	0.600688	1.88144e-50
311237	PTPRB	NFATC2	0.60071	1.86173e-50
463558	XPO1	TFRC	0.600714	1.85837e-50
171176	QKI	FBXO11	0.600715	1.85795e-50
163377	RMI2	FANCA	0.60072	1.85346e-50
48421	BRAF	BIRC6	0.600729	1.84514e-50
25099	ERCC4	ARNT	0.600779	1.80263e-50
252122	NBN	LATS1	0.600783	1.79873e-50
105714	PHF6	CREB1	0.600819	1.76873e-50
15803	CTNNA1	APC	0.600842	1.74979e-50
235802	NUP98	KAT7	0.600861	1.73435e-50
170498	RUNX1	FBLN2	0.600889	1.71168e-50
281961	MSH2	MLLT10	0.600904	1.69918e-50
24628	NSD3	ARID2	0.600906	1.69813e-50
255058	PRKD1	LEF1	0.600924	1.68307e-50
393085	SPEN	RFWD3	0.60095	1.66306e-50
28435	ZNF384	ATF1	0.600969	1.64789e-50
107559	ELF4	CREBBP	0.600988	1.63327e-50
442896	THRAP3	STAG2	0.600998	1.62577e-50
45432	TCF12	BCLAF1	0.601006	1.61991e-50
113539	PIK3CB	CTCF	0.601021	1.60826e-50
347581	SPEN	PIK3CA	0.601052	1.58523e-50
105689	NUP98	CREB1	0.601058	1.58014e-50
24580	MSH6	ARID2	0.60106	1.57899e-50
53283	TPR	BRCA2	0.60118	1.49214e-50
108018	TMEM127	CREBBP	0.601181	1.49169e-50
1582	CTCF	ABL1	0.601182	1.4904e-50
246680	TRIP11	KMT2C	0.601187	1.48689e-50
448584	THRAP3	SUZ12	0.601257	1.4388e-50
15791	CREB1	APC	0.60129	1.4167e-50
66556	NCOR1	CBL	0.601356	1.37333e-50
443582	STRN	STAT3	0.601376	1.36018e-50
53163	RBM15	BRCA2	0.601387	1.35324e-50
291301	POLR2A	MTOR	0.601391	1.35089e-50
36099	RBM15	BARD1	0.601394	1.3488e-50
1958	QKI	ABL1	0.601424	1.33026e-50
103300	EPHA3	COL3A1	0.601447	1.31537e-50
164739	POLD1	FANCD2	0.60145	1.31379e-50
57862	FUBP1	BUB1B	0.601454	1.31145e-50
19102	SRGAP3	ARHGAP26	0.60147	1.3013e-50
326251	SPEN	NUMA1	0.601471	1.30075e-50
24651	PBX1	ARID2	0.601475	1.29856e-50
45142	KNL1	BCLAF1	0.601489	1.28958e-50
238661	PBRM1	KDM6A	0.601503	1.28112e-50
11509	CIC	AKT2	0.601507	1.27912e-50
129314	STAG2	DDX6	0.601525	1.26832e-50
192575	SMC1A	FUBP1	0.601612	1.21702e-50
14422	EML4	AMER1	0.601623	1.21084e-50
319912	TRIM33	NRAS	0.601653	1.1936e-50
164486	FEN1	FANCD2	0.601653	1.19355e-50
442871	STRN	STAG2	0.601662	1.18868e-50
307613	NUP98	NCOR1	0.601667	1.18584e-50
20363	NT5C2	ARHGAP5	0.601711	1.16153e-50
338409	USP9X	PBRM1	0.601711	1.16142e-50
240919	SMARCA4	KEAP1	0.601717	1.158e-50
306413	USP8	NCOA2	0.601719	1.1571e-50
8268	NOTCH2	AFF1	0.60174	1.14569e-50
144253	SUZ12	EP300	0.60174	1.14557e-50
164872	SUZ12	FANCD2	0.601772	1.12863e-50
27151	CIC	ASXL2	0.601781	1.12366e-50
57542	TNFRSF14	BTK	0.601783	1.1224e-50
29303	CREBBP	ATM	0.601807	1.1099e-50
280820	VHL	MLH1	0.601843	1.09119e-50
53245	SUZ12	BRCA2	0.601847	1.08895e-50
139342	XPO1	EIF4A2	0.601903	1.06052e-50
306988	RB1	NCOA4	0.601925	1.04967e-50
43976	SMC1A	BCL9	0.601974	1.02584e-50
82886	MTOR	CDK12	0.601984	1.02108e-50
234433	PRDM2	KAT6A	0.602	1.01339e-50
40204	MECOM	BCL2	0.602	1.01318e-50
327733	TRIM33	NUP98	0.602014	1.00628e-50
146898	NCOA4	EPS15	0.602033	9.973e-51
23426	TRIP11	ARID1A	0.602046	9.91393e-51
26696	MED12	ASXL1	0.602048	9.90516e-51
15972	KAT6A	APC	0.602049	9.89989e-51
31673	MED12	ATR	0.602055	9.87021e-51
301433	UBR5	N4BP2	0.602068	9.81035e-51
49005	TMEM127	BIRC6	0.602071	9.79561e-51
28134	MSH2	ATF1	0.602072	9.79399e-51
309825	RAD21	NF1	0.6021	9.66451e-51
334086	STIL	PALB2	0.602113	9.60445e-51
145528	PDGFRB	EPHA3	0.602142	9.47437e-51
429347	SPOP	SMARCE1	0.602158	9.40412e-51
235214	SETDB1	KAT6B	0.602161	9.3883e-51
111176	FLT3	CSF1R	0.602164	9.37507e-51
327740	UBR5	NUP98	0.602166	9.36578e-51
272187	SF3B1	MAPK1	0.60222	9.13052e-51
8444	STAG2	AFF1	0.602252	8.9948e-51
223570	IL2	IKZF3	0.602263	8.94816e-51
339816	TPR	PCBP1	0.602294	8.81625e-51
32313	IL6ST	ATRX	0.6023	8.79028e-51
49177	CDK4	BLM	0.60232	8.70994e-51
262878	PRKCB	LYL1	0.602322	8.69833e-51
19338	CNOT3	ARHGAP35	0.602335	8.64895e-51
54196	CTCF	BRD4	0.602343	8.61532e-51
103665	RUNX1T1	COL3A1	0.602364	8.53045e-51
124135	MYH9	DCTN1	0.602403	8.37137e-51
237432	TPR	KDM5A	0.602434	8.25264e-51
7954	CIC	AFF1	0.602441	8.22315e-51
9916	TRIM33	AFF4	0.602444	8.21377e-51
414397	SKI	SETD2	0.602459	8.1529e-51
237187	N4BP2	KDM5A	0.602475	8.09313e-51
188763	KMT2D	FOXO3	0.602491	8.03242e-51
31330	ATRX	ATR	0.602498	8.00602e-51
276358	PIK3CB	MED12	0.602507	7.9702e-51
235687	KMT2A	KAT7	0.602534	7.86795e-51
15824	DDX6	APC	0.602537	7.85973e-51
288451	PMS1	MSH6	0.602555	7.79044e-51
7313	EP300	AFDN	0.602566	7.75199e-51
288362	MSI2	MSH6	0.602573	7.72645e-51
321175	PRDM2	NSD1	0.602602	7.61924e-51
448622	WRN	SUZ12	0.60261	7.59001e-51
82931	NT5C2	CDK12	0.60262	7.55427e-51
391633	SETD2	REL	0.602622	7.54681e-51
51823	SUZ12	BRAF	0.602637	7.49495e-51
49290	FANCC	BLM	0.602668	7.38534e-51
24772	SMAD2	ARID2	0.602693	7.29809e-51
356186	VHL	POLQ	0.602724	7.19253e-51
282262	ZNF384	MLLT10	0.602729	7.17335e-51
386757	USP9X	RANBP2	0.602766	7.05165e-51
41145	SRSF3	BCL2L12	0.602782	6.99649e-51
242284	RANBP2	KIF5B	0.602786	6.98448e-51
143258	KMT2C	EML4	0.602796	6.95203e-51
20256	KMT2D	ARHGAP5	0.602819	6.87403e-51
234543	STAT3	KAT6A	0.602851	6.7722e-51
183436	ZNF521	FLI1	0.602872	6.706e-51
23952	PIK3CA	ARID1B	0.602911	6.58229e-51
129121	NCOA1	DDX6	0.602932	6.51581e-51
54742	ZNF384	BRD4	0.602965	6.41452e-51
129628	EZH2	DEK	0.602981	6.36589e-51
297653	NT5C2	MYD88	0.602994	6.32815e-51
334678	PPM1D	PATZ1	0.603002	6.30413e-51
29499	KMT2D	ATM	0.603013	6.27191e-51
49545	PHF6	BLM	0.603016	6.2624e-51
40234	MYCN	BCL2	0.603055	6.14827e-51
55433	VHL	BRIP1	0.603083	6.0645e-51
14804	SETDB1	AMER1	0.603148	5.88228e-51
83029	RFWD3	CDK12	0.60315	5.87511e-51
238768	SETD2	KDM6A	0.603155	5.86311e-51
193299	SRSF3	FUS	0.603161	5.8459e-51
48619	FUBP1	BIRC6	0.60317	5.82061e-51
141331	RFWD3	ELK4	0.603205	5.7233e-51
54239	EP300	BRD4	0.60322	5.68323e-51
151904	NUP98	ERCC4	0.603249	5.60571e-51
83632	NONO	CDK4	0.603262	5.5708e-51
327536	PBRM1	NUP98	0.60327	5.55121e-51
90079	PLAG1	CHCHD7	0.603311	5.44243e-51
105683	NT5C2	CREB1	0.603343	5.36262e-51
323341	RB1	NT5C2	0.603344	5.35857e-51
9757	PRDM2	AFF4	0.603357	5.32646e-51
50812	KAT6B	BMPR1A	0.603382	5.26384e-51
183242	PREX2	FLI1	0.603386	5.25225e-51
12335	FGFR1	AKT3	0.603388	5.24865e-51
169702	PDGFRB	FAT4	0.603443	5.11359e-51
53777	NSD1	BRD3	0.603447	5.10315e-51
24617	NIN	ARID2	0.603463	5.06315e-51
23133	MAP3K1	ARID1A	0.603483	5.01712e-51
8403	SETD1B	AFF1	0.603487	5.00633e-51
8496	TRRAP	AFF1	0.60355	4.85996e-51
425098	SUZ12	SMAD2	0.603598	4.749e-51
133481	PTCH1	DNMT3A	0.603601	4.74333e-51
143259	KMT2D	EML4	0.603639	4.65815e-51
95515	FBXO11	CLIP1	0.60372	4.48188e-51
339034	SMAD2	PBX1	0.603744	4.43145e-51
94184	KAT7	CIC	0.603758	4.40206e-51
276357	PIK3CA	MED12	0.603771	4.37504e-51
300523	PDE4DIP	MYOD1	0.603786	4.34244e-51
442185	THRAP3	STAG1	0.603803	4.30823e-51
171193	RFWD3	FBXO11	0.603841	4.23072e-51
235817	PBRM1	KAT7	0.603904	4.10654e-51
287950	ZNF384	MSH2	0.603907	4.09929e-51
36036	PHF6	BARD1	0.603912	4.0897e-51
253760	TENT5C	LCK	0.603918	4.07803e-51
51775	SETD2	BRAF	0.603933	4.05055e-51
57751	CTCF	BUB1B	0.603934	4.04731e-51
25399	PRDM2	ARNT	0.603939	4.03805e-51
234550	SUZ12	KAT6A	0.603955	4.00832e-51
326307	TPR	NUMA1	0.603987	3.94768e-51
129360	TPR	DDX6	0.603988	3.94428e-51
23781	IL6ST	ARID1B	0.603996	3.93007e-51
140594	PTPN11	ELF4	0.604001	3.9203e-51
94012	CTCF	CIC	0.604007	3.90978e-51
31866	SETD1B	ATR	0.604009	3.90632e-51
270853	TRIM33	MAP3K1	0.604012	3.8996e-51
238699	PRDM2	KDM6A	0.604018	3.88918e-51
253645	PTPN6	LCK	0.60403	3.86692e-51
1468	ATRX	ABL1	0.604034	3.85878e-51
52517	SPOP	BRCA1	0.604042	3.84521e-51
294193	RECQL4	MUTYH	0.604052	3.82606e-51
29483	KAT7	ATM	0.604066	3.80059e-51
301358	SMC1A	N4BP2	0.604074	3.78616e-51
16097	NT5C2	APC	0.604098	3.74318e-51
237206	NIN	KDM5A	0.604102	3.73656e-51
305624	SMC1A	NCOA1	0.60412	3.70481e-51
44711	STRN	BCL9L	0.604132	3.68424e-51
188060	LATS2	FOXO1	0.604146	3.65866e-51
48504	CRTC3	BIRC6	0.604155	3.64385e-51
483475	ZNF384	UBR5	0.604182	3.59691e-51
9407	CTNND1	AFF4	0.604197	3.57211e-51
246708	ZFHX3	KMT2C	0.604217	3.53797e-51
119241	POU2AF1	CXCR4	0.604224	3.52554e-51
322714	SUZ12	NSD3	0.604238	3.50193e-51
173240	P2RY8	FCRL4	0.604262	3.46212e-51
19543	KMT2A	ARHGAP35	0.60427	3.44845e-51
27642	STAT3	ASXL2	0.60428	3.43296e-51
134627	FGFR1	EBF1	0.60428	3.43271e-51
73896	TNFRSF17	CCR4	0.60429	3.41617e-51
14665	NONO	AMER1	0.604303	3.39554e-51
307806	THRAP3	NCOR1	0.604317	3.3733e-51
306359	STRN	NCOA2	0.60434	3.33672e-51
23186	NCOR2	ARID1A	0.604356	3.31131e-51
479183	UBR5	TRIP11	0.604366	3.29528e-51
24525	KRAS	ARID2	0.604389	3.25918e-51
83884	XPO1	CDK4	0.604395	3.24915e-51
27058	ATF1	ASXL2	0.604408	3.22984e-51
46151	TET2	BCOR	0.604419	3.212e-51
16271	STRN	APC	0.604491	3.10391e-51
234274	LATS1	KAT6A	0.604522	3.05853e-51
55300	RFWD3	BRIP1	0.604523	3.05689e-51
42026	BRD4	BCL6	0.604526	3.05219e-51
52461	RMI2	BRCA1	0.60454	3.03226e-51
345419	SETDB1	PHF6	0.604547	3.0223e-51
113455	MSH6	CTCF	0.604555	3.01037e-51
117859	RANBP2	CUL3	0.604578	2.97795e-51
54367	KAT6B	BRD4	0.604589	2.96226e-51
248719	SET	KNSTRN	0.60459	2.96047e-51
381086	ZEB1	QKI	0.604592	2.95779e-51
58171	SET	BUB1B	0.604597	2.95184e-51
53759	NCOR2	BRD3	0.604606	2.93901e-51
45333	RAD21	BCLAF1	0.60462	2.9187e-51
242195	NT5C2	KIF5B	0.604646	2.88265e-51
171037	MLLT10	FBXO11	0.604654	2.87204e-51
107847	PHF6	CREBBP	0.604682	2.83412e-51
314885	STAG2	NIN	0.604688	2.82536e-51
206143	TOP1	HIF1A	0.60471	2.79659e-51
146814	KMT2D	EPS15	0.604728	2.77286e-51
232144	LCP1	JAK3	0.604761	2.72892e-51
25041	CRTC3	ARNT	0.604778	2.70632e-51
358152	PRKCB	POU2AF1	0.604783	2.70026e-51
118701	TRRAP	CUX1	0.604784	2.69926e-51
84289	MET	CDK6	0.604784	2.69856e-51
22881	CHD4	ARID1A	0.604813	2.66146e-51
54618	SETD1B	BRD4	0.604815	2.65902e-51
51628	NF1	BRAF	0.604822	2.651e-51
224484	PRKCB	IL2	0.604845	2.62226e-51
235812	PATZ1	KAT7	0.604876	2.58318e-51
282026	PALB2	MLLT10	0.604906	2.54688e-51
274846	MLLT6	MDM4	0.604931	2.51596e-51
82865	MED12	CDK12	0.604945	2.49892e-51
305533	PRDM2	NCOA1	0.604965	2.47556e-51
55416	TPR	BRIP1	0.60497	2.46963e-51
133362	MSH2	DNMT3A	0.604982	2.45611e-51
23436	USP9X	ARID1A	0.60499	2.44676e-51
15960	IL6ST	APC	0.604992	2.44347e-51
81693	TCF12	CDH11	0.604994	2.44127e-51
106187	FGFR1	CREB3L1	0.605006	2.42734e-51
5727	ASXL2	ACVR1B	0.605029	2.40065e-51
294831	PBX1	MYB	0.605039	2.38929e-51
143614	ZMYM2	EML4	0.605051	2.37575e-51
45928	N4BP2	BCOR	0.605104	2.31697e-51
475628	UBR5	TPR	0.605108	2.31238e-51
54711	TRRAP	BRD4	0.605153	2.26279e-51
276551	USP8	MED12	0.60516	2.25569e-51
14825	SMC1A	AMER1	0.605221	2.19027e-51
51395	EP300	BRAF	0.605235	2.17641e-51
416562	STIL	SFPQ	0.605246	2.16397e-51
224432	P2RY8	IL2	0.605269	2.14046e-51
141184	MSH6	ELK4	0.605275	2.13458e-51
172389	JAK3	FCGR2B	0.605284	2.12558e-51
157546	MYB	ETV6	0.605296	2.11366e-51
101616	THRAP3	CNTRL	0.605317	2.0922e-51
327735	TRRAP	NUP98	0.605319	2.09047e-51
252227	PTPRK	LATS1	0.605324	2.08538e-51
66762	TCF12	CBL	0.605361	2.04887e-51
19724	PTPN11	ARHGAP35	0.605379	2.03064e-51
44429	KMT2C	BCL9L	0.605393	2.01765e-51
356049	RBM15	POLQ	0.605398	2.01221e-51
307595	NIN	NCOR1	0.605399	2.01131e-51
106997	KMT2C	CREB3L2	0.605409	2.00204e-51
276564	XPC	MED12	0.605417	1.99454e-51
44910	CDK12	BCLAF1	0.605419	1.99285e-51
27367	KNL1	ASXL2	0.605422	1.98926e-51
90972	TRRAP	CHD2	0.605441	1.97186e-51
19711	PRDM2	ARHGAP35	0.605447	1.9662e-51
237196	NCOR1	KDM5A	0.605496	1.9209e-51
105897	TPR	CREB1	0.605503	1.91376e-51
113231	DDX6	CTCF	0.605504	1.91322e-51
141286	PPM1D	ELK4	0.605521	1.89785e-51
24251	BRD4	ARID2	0.605551	1.87079e-51
111273	LCK	CSF1R	0.605558	1.86468e-51
131271	NOTCH2	DICER1	0.605577	1.84737e-51
7376	FOXO3	AFDN	0.605587	1.83894e-51
18994	PPM1D	ARHGAP26	0.605663	1.77253e-51
348959	RUNX1	PIK3R1	0.605681	1.75801e-51
74078	CIITA	CCR7	0.605688	1.75172e-51
234592	TRIM33	KAT6A	0.605694	1.74699e-51
9982	ARHGAP35	AKAP9	0.605695	1.74608e-51
442215	USP9X	STAG1	0.605717	1.72739e-51
27184	CUL3	ASXL2	0.605718	1.72685e-51
307065	STAT3	NCOA4	0.605732	1.71505e-51
365367	STAT3	PRDM2	0.605737	1.711e-51
236014	TRIM33	KAT7	0.605773	1.6821e-51
92133	MUTYH	CHEK2	0.605804	1.65688e-51
15806	CTNND1	APC	0.605831	1.63548e-51
157520	MED12	ETV6	0.605837	1.63121e-51
171154	PRDM2	FBXO11	0.605838	1.63042e-51
91683	TRRAP	CHD4	0.605846	1.62395e-51
393164	WRN	RFWD3	0.605865	1.60913e-51
54235	ELK4	BRD4	0.605867	1.60741e-51
113752	ZMYM2	CTCF	0.605888	1.59176e-51
66746	STAG2	CBL	0.605891	1.58953e-51
76956	CXCR4	CD74	0.605892	1.58868e-51
46890	TRRAP	BCORL1	0.605913	1.57294e-51
23981	PRKAR1A	ARID1B	0.605927	1.56216e-51
415878	THRAP3	SF3B1	0.605951	1.5444e-51
183088	LHFPL6	FLI1	0.605957	1.53955e-51
79253	KAT7	CDC73	0.605993	1.5132e-51
415916	WRN	SF3B1	0.605999	1.50942e-51
247419	ZFHX3	KMT2D	0.605999	1.50942e-51
442945	ZMYM2	STAG2	0.606034	1.48403e-51
170970	KAT6A	FBXO11	0.606042	1.47865e-51
54022	XPO1	BRD3	0.606119	1.42445e-51
224522	RHOH	IL2	0.606126	1.4201e-51
73560	JAK3	CCR4	0.606141	1.40962e-51
116444	REL	CTNND1	0.606193	1.37496e-51
18848	LIFR	ARHGAP26	0.606202	1.36915e-51
110571	LPP	CRTC3	0.606221	1.35705e-51
32624	STRN	ATRX	0.606229	1.3516e-51
356738	PTPN11	POLR2A	0.606248	1.33936e-51
74187	FCGR2B	CCR7	0.606295	1.30917e-51
113735	VHL	CTCF	0.606298	1.30742e-51
25558	TRIM33	ARNT	0.606302	1.30491e-51
24225	BARD1	ARID2	0.606324	1.29107e-51
22624	SETD2	ARHGEF12	0.606368	1.26423e-51
113340	HIP1	CTCF	0.606369	1.2637e-51
5848	CTCF	ACVR1B	0.60638	1.25708e-51
192593	STAG2	FUBP1	0.606398	1.24643e-51
171314	TRIP11	FBXO11	0.606421	1.23276e-51
338233	PPM1D	PBRM1	0.60645	1.21571e-51
452182	XPO1	TBL1XR1	0.606468	1.20481e-51
16247	SMC1A	APC	0.60647	1.2038e-51
230712	KMT2D	JAK1	0.606524	1.1732e-51
55079	KAT7	BRIP1	0.606537	1.16598e-51
69085	CDK4	CCNB1IP1	0.606578	1.14309e-51
323407	SPEN	NT5C2	0.606592	1.13541e-51
151874	NCOA2	ERCC4	0.606629	1.11517e-51
163064	FEN1	FANCA	0.606636	1.11177e-51
27912	DEK	ATF1	0.606641	1.10881e-51
163775	FEN1	FANCC	0.606703	1.07624e-51
252208	PRDM2	LATS1	0.606755	1.0496e-51
105764	QKI	CREB1	0.60676	1.04724e-51
121337	P2RY8	CYSLTR2	0.606778	1.03828e-51
23270	PRKAR1A	ARID1A	0.60678	1.03736e-51
18688	EML4	ARHGAP26	0.606802	1.02637e-51
73763	PTPRB	CCR4	0.60681	1.02256e-51
16296	THRAP3	APC	0.606812	1.02127e-51
206521	KAT6B	HIP1	0.606817	1.01899e-51
204524	P2RY8	HERPUD1	0.606858	9.9916e-52
152025	SETD1B	ERCC4	0.60689	9.83864e-52
343217	PREX2	PDGFRA	0.6069	9.78902e-52
177332	HLF	FGFR2	0.606905	9.76842e-52
169927	ZNF521	FAT4	0.606947	9.57303e-52
234371	NSD1	KAT6A	0.606949	9.56232e-52
25332	NOTCH2	ARNT	0.606953	9.54582e-52
28314	SF3B1	ATF1	0.606964	9.49161e-52
371838	XPC	PSIP1	0.606972	9.45804e-52
374571	SF3B1	PTPN11	0.607052	9.10123e-52
130102	ZCCHC8	DEK	0.607077	8.99107e-52
305450	NCOA2	NCOA1	0.607078	8.98844e-52
37516	RANBP2	BAZ1A	0.60708	8.97928e-52
413675	SETDB1	SETD1B	0.607096	8.90722e-52
365348	SMC1A	PRDM2	0.607099	8.89828e-52
247341	STAT3	KMT2D	0.607103	8.88137e-52
211643	PBRM1	HOOK3	0.607107	8.86362e-52
24094	SUZ12	ARID1B	0.607112	8.83907e-52
232315	PTPN6	JAK3	0.607192	8.50727e-52
27536	PRKAR1A	ASXL2	0.607259	8.23491e-52
235332	ZFHX3	KAT6B	0.607275	8.17401e-52
308502	TCF12	NCOR2	0.607278	8.16165e-52
44246	CTNND1	BCL9L	0.607288	8.12429e-52
24147	USP9X	ARID1B	0.607313	8.02681e-52
10300	KMT2A	AKAP9	0.607327	7.97126e-52
185897	JAK2	FNBP1	0.607338	7.93049e-52
19802	SMC1A	ARHGAP35	0.60735	7.88236e-52
167402	IL21R	FAS	0.607371	7.80599e-52
147010	RANBP2	EPS15	0.607378	7.77861e-52
317650	RANBP2	NOTCH2	0.607403	7.68654e-52
23648	DICER1	ARID1B	0.607407	7.66988e-52
116325	NCOA4	CTNND1	0.607452	7.50644e-52
386626	RFWD3	RANBP2	0.607484	7.39186e-52
19326	CHD4	ARHGAP35	0.607507	7.30755e-52
306436	ZNF384	NCOA2	0.607518	7.26896e-52
39924	CD28	BCL2	0.607535	7.21115e-52
146813	KMT2C	EPS15	0.607543	7.18283e-52
143615	ZMYM3	EML4	0.607545	7.17614e-52
157602	PATZ1	ETV6	0.607551	7.15668e-52
235116	PHF6	KAT6B	0.607558	7.13169e-52
131035	ERC1	DICER1	0.607571	7.08729e-52
275031	SF3B1	MDM4	0.607573	7.08086e-52
25215	KAT6A	ARNT	0.607585	7.03879e-52
116566	TRIM33	CTNND1	0.607677	6.73222e-52
157519	MECOM	ETV6	0.607684	6.71235e-52
28352	STAG2	ATF1	0.607694	6.67819e-52
143957	KDM5C	EP300	0.607696	6.67363e-52
116282	MED12	CTNND1	0.607713	6.61857e-52
37585	SPEN	BAZ1A	0.607723	6.58487e-52
66599	PBRM1	CBL	0.607747	6.51089e-52
119057	IRF4	CXCR4	0.607749	6.50374e-52
418769	ZEB1	SH2B3	0.607761	6.46484e-52
301280	PTPN11	N4BP2	0.607771	6.43555e-52
7010	SOX21	ACVR2A	0.607771	6.43393e-52
52508	SMC1A	BRCA1	0.607836	6.23525e-52
413686	SKI	SETD1B	0.607843	6.21422e-52
211718	REL	HOOK3	0.607908	6.02413e-52
54992	FEN1	BRIP1	0.607942	5.92415e-52
32128	CIC	ATRX	0.607966	5.85716e-52
9882	TCF12	AFF4	0.607976	5.8282e-52
16052	MTOR	APC	0.607991	5.78751e-52
105380	CREBBP	CREB1	0.608067	5.57928e-52
46055	REL	BCOR	0.6081	5.48999e-52
44570	PICALM	BCL9L	0.608105	5.47623e-52
10660	ZNF384	AKAP9	0.608132	5.40668e-52
20459	REL	ARHGAP5	0.608157	5.34162e-52
200324	PTPRK	GOPC	0.608171	5.30488e-52
86973	FANCC	CDKN2C	0.608189	5.25903e-52
323477	USP8	NT5C2	0.608191	5.25389e-52
235069	NFE2L2	KAT6B	0.608259	5.08371e-52
24286	CDC73	ARID2	0.608261	5.0783e-52
46099	SKI	BCOR	0.608266	5.06745e-52
426585	XPC	SMAD4	0.608269	5.05899e-52
323467	TRIM33	NT5C2	0.608301	4.98272e-52
361146	TPR	PPM1D	0.608334	4.90389e-52
211036	SET	HNRNPA2B1	0.608344	4.87941e-52
127724	NT5C2	DDX3X	0.608397	4.75468e-52
16348	ZNF384	APC	0.608405	4.73806e-52
95122	RNF213	CIITA	0.608428	4.68526e-52
129242	REL	DDX6	0.60844	4.6574e-52
152116	TRIM33	ERCC4	0.608485	4.55697e-52
434401	WNK2	SOX21	0.608489	4.54943e-52
20060	CREBBP	ARHGAP5	0.608492	4.54186e-52
291474	TRRAP	MTOR	0.608547	4.42202e-52
415863	TCF12	SF3B1	0.608573	4.36854e-52
435761	STRN	SPEN	0.608583	4.34744e-52
110408	EP300	CRTC3	0.608651	4.20676e-52
291483	USP9X	MTOR	0.608651	4.20509e-52
235675	KDM5A	KAT7	0.60869	4.12794e-52
23629	CUL3	ARID1B	0.608743	4.02224e-52
171142	POLR2A	FBXO11	0.608777	3.95604e-52
343983	RUNX1T1	PDGFRB	0.608789	3.93452e-52
252994	SH2B3	LATS2	0.608813	3.88938e-52
31639	LATS1	ATR	0.608822	3.87208e-52
287714	PALB2	MSH2	0.60883	3.85565e-52
105875	TET2	CREB1	0.608845	3.82905e-52
289143	PBX1	MSI2	0.608865	3.79175e-52
128666	VHL	DDX5	0.608883	3.75893e-52
48514	CUL3	BIRC6	0.608923	3.68611e-52
196863	STIL	GMPS	0.608938	3.66031e-52
92277	RMI2	CHEK2	0.608947	3.64384e-52
141230	NSD1	ELK4	0.608951	3.63692e-52
345489	THRAP3	PHF6	0.609003	3.54566e-52
375370	TRIM33	PTPN13	0.609013	3.53015e-52
308299	NF1	NCOR2	0.609047	3.47126e-52
53907	SETD1B	BRD3	0.609062	3.44725e-52
1487	BCOR	ABL1	0.609083	3.41208e-52
5722	ARID1B	ACVR1B	0.6091	3.38417e-52
110496	HIP1	CRTC3	0.609165	3.27857e-52
83098	STAG1	CDK12	0.609186	3.24462e-52
18323	RBM10	ARAF	0.60919	3.2395e-52
10577	STAG2	AKAP9	0.609211	3.20587e-52
15706	BCLAF1	APC	0.609213	3.20267e-52
14550	KAT6A	AMER1	0.609254	3.1408e-52
8365	RANBP2	AFF1	0.609264	3.12471e-52
333960	POLQ	PALB2	0.609269	3.11659e-52
269386	STK11	MAP2K2	0.609287	3.09004e-52
314213	TNFRSF14	NFKBIE	0.609377	2.95855e-52
237822	KMT2D	KDM5C	0.609384	2.94838e-52
235855	PRDM2	KAT7	0.609396	2.93156e-52
185561	ZEB1	FLT4	0.609402	2.92224e-52
35749	ELK4	BARD1	0.609413	2.90719e-52
29528	MAML2	ATM	0.609444	2.86411e-52
305648	STRN	NCOA1	0.609477	2.81821e-52
140270	EP300	ELF4	0.609499	2.78825e-52
16094	NSD1	APC	0.609517	2.76353e-52
53910	SF3B1	BRD3	0.609523	2.75583e-52
1776	LASP1	ABL1	0.609538	2.73639e-52
24472	HOOK3	ARID2	0.609539	2.73491e-52
460701	USP9X	TFE3	0.609566	2.69927e-52
48673	JAK1	BIRC6	0.60957	2.69359e-52
73575	KIT	CCR4	0.609577	2.68395e-52
143401	PIK3CB	EML4	0.609586	2.67237e-52
41178	TFPT	BCL2L12	0.609635	2.60966e-52
51391	ELK4	BRAF	0.609639	2.60522e-52
7274	CTNND1	AFDN	0.609649	2.59225e-52
415098	SF3B1	SETDB1	0.609671	2.56524e-52
176137	PRKD1	FGFR1	0.609691	2.54038e-52
117843	PTPN13	CUL3	0.609725	2.49783e-52
235795	NSD3	KAT7	0.60974	2.48038e-52
43847	PBRM1	BCL9	0.609773	2.44116e-52
43857	PHF6	BCL9	0.609781	2.43084e-52
129872	PALB2	DEK	0.609812	2.39489e-52
10593	TCF12	AKAP9	0.609885	2.31111e-52
377389	RNF213	PTPRC	0.609887	2.30893e-52
163233	MUTYH	FANCA	0.609896	2.299e-52
247141	N4BP2	KMT2D	0.609934	2.25682e-52
309867	SETD1B	NF1	0.609952	2.23688e-52
345448	SPEN	PHF6	0.609963	2.22518e-52
144150	PTPN13	EP300	0.610014	2.17047e-52
340544	VHL	PCM1	0.61008	2.10245e-52
14265	ATR	AMER1	0.610089	2.0934e-52
365328	SF3B1	PRDM2	0.610102	2.07982e-52
133567	SOX2	DNMT3A	0.610119	2.06236e-52
279203	PIK3R1	MITF	0.610125	2.05625e-52
199370	HIF1A	GOLGA5	0.610137	2.04425e-52
96907	ERC1	CLTC	0.61014	2.04163e-52
192302	KAT7	FUBP1	0.610163	2.01881e-52
393094	STAG1	RFWD3	0.610166	2.01564e-52
85791	PATZ1	CDKN1B	0.610176	2.00618e-52
9584	KIF5B	AFF4	0.610182	2.0005e-52
211603	NF1	HOOK3	0.610191	1.99166e-52
53672	KMT2C	BRD3	0.610194	1.98827e-52
291230	NCOA2	MTOR	0.610197	1.98597e-52
45485	WRN	BCLAF1	0.610226	1.95826e-52
170981	KIF5B	FBXO11	0.610226	1.95779e-52
245900	SMC1A	KMT2A	0.610235	1.94897e-52
29637	PHF6	ATM	0.610287	1.90089e-52
322041	TPR	NSD2	0.610291	1.89728e-52
16193	REL	APC	0.610298	1.89019e-52
82604	CHD2	CDK12	0.610307	1.88224e-52
5816	CHD2	ACVR1B	0.610312	1.87806e-52
94285	NCOR1	CIC	0.610312	1.87799e-52
6357	TPR	ACVR1B	0.610314	1.87581e-52
103451	LATS2	COL3A1	0.610327	1.86421e-52
105575	KMT2C	CREB1	0.610363	1.83127e-52
245934	TCF12	KMT2A	0.610374	1.82169e-52
19531	KDM5A	ARHGAP35	0.610379	1.81723e-52
18537	BARD1	ARHGAP26	0.610393	1.80514e-52
18564	BRIP1	ARHGAP26	0.610409	1.79063e-52
14423	EP300	AMER1	0.610418	1.78311e-52
155518	PRKD1	ETV1	0.61042	1.78189e-52
107839	PCBP1	CREBBP	0.61042	1.78166e-52
31436	CREBBP	ATR	0.610434	1.76962e-52
345510	TRRAP	PHF6	0.61044	1.764e-52
413714	STAG2	SETD1B	0.610452	1.75367e-52
6271	SETD2	ACVR1B	0.610455	1.75142e-52
253486	LYL1	LCK	0.610527	1.69138e-52
10245	HIP1	AKAP9	0.610538	1.68189e-52
353325	TPR	PMS2	0.610577	1.65019e-52
288504	RBM15	MSH6	0.610592	1.63822e-52
151228	PMS1	ERCC3	0.610611	1.62282e-52
29736	SF3B1	ATM	0.610642	1.59868e-52
294825	PATZ1	MYB	0.610659	1.5858e-52
46604	MED12	BCORL1	0.610725	1.5355e-52
19021	PWWP2A	ARHGAP26	0.610727	1.53405e-52
415217	ZMYM3	SETDB1	0.610739	1.52531e-52
131190	LPP	DICER1	0.610743	1.52173e-52
25421	QKI	ARNT	0.610766	1.50503e-52
306335	SMC1A	NCOA2	0.610769	1.50273e-52
272282	UBR5	MAPK1	0.610775	1.49847e-52
105427	ELK4	CREB1	0.61079	1.48729e-52
282187	SUZ12	MLLT10	0.610803	1.47788e-52
181291	XPO1	FIP1L1	0.610804	1.47739e-52
83464	GMPS	CDK4	0.610814	1.47005e-52
430127	USP8	SMC1A	0.610834	1.45618e-52
269214	NTHL1	MAP2K2	0.610873	1.4284e-52
288539	SETDB1	MSH6	0.610876	1.42626e-52
101648	VHL	CNTRL	0.610932	1.3881e-52
454320	ZFHX3	TCF12	0.610946	1.37863e-52
146942	PBRM1	EPS15	0.610953	1.37391e-52
19086	SMAD4	ARHGAP26	0.610975	1.35914e-52
247374	TMEM127	KMT2D	0.610979	1.3567e-52
435759	STIL	SPEN	0.610996	1.34549e-52
353925	RMI2	POLD1	0.611044	1.31379e-52
172419	LCK	FCGR2B	0.611055	1.30723e-52
276268	MLLT6	MED12	0.611119	1.26671e-52
23645	DDX6	ARID1B	0.611129	1.26081e-52
262916	RHOH	LYL1	0.611168	1.23686e-52
57822	FANCC	BUB1B	0.611202	1.21632e-52
1740	IL6ST	ABL1	0.611226	1.20232e-52
20588	UBR5	ARHGAP5	0.611227	1.20192e-52
304235	TCEA1	NBN	0.611227	1.2018e-52
24302	CHD2	ARID2	0.611229	1.20066e-52
2005	SETD2	ABL1	0.611235	1.19713e-52
322026	THRAP3	NSD2	0.611259	1.18301e-52
252234	RAD21	LATS1	0.611262	1.18113e-52
79382	NUP98	CDC73	0.611336	1.13913e-52
14511	HIP1	AMER1	0.611339	1.13747e-52
404489	TCF7L2	RUNX1	0.611345	1.13417e-52
78030	PTPRC	CD79A	0.611368	1.1218e-52
44690	SNX29	BCL9L	0.611395	1.10728e-52
48901	RFWD3	BIRC6	0.611426	1.09046e-52
77826	JAK3	CD79A	0.611436	1.08507e-52
82658	DDX6	CDK12	0.611482	1.06103e-52
103432	KDR	COL3A1	0.61151	1.04647e-52
66330	EPS15	CBL	0.611514	1.04451e-52
51839	TET2	BRAF	0.611555	1.02374e-52
284168	PCM1	MLLT6	0.611571	1.01585e-52
49690	SUZ12	BLM	0.611573	1.01497e-52
31689	MSH2	ATR	0.611585	1.00859e-52
28351	STAG1	ATF1	0.61163	9.86935e-53
171324	USP9X	FBXO11	0.611637	9.83499e-53
302739	RPL22	NACA	0.611664	9.70505e-53
54649	SPEN	BRD4	0.611669	9.67969e-53
116475	SETD1B	CTNND1	0.611684	9.61184e-53
186259	WAS	FNBP1	0.611712	9.47869e-53
129274	SETD2	DDX6	0.611731	9.39413e-53
10430	PBRM1	AKAP9	0.611744	9.33408e-53
57836	FEN1	BUB1B	0.611765	9.23569e-53
9425	DDX6	AFF4	0.611865	8.79713e-53
334044	SF3B1	PALB2	0.611896	8.66163e-53
79594	TRIM33	CDC73	0.611927	8.53237e-53
48481	CIC	BIRC6	0.611965	8.3759e-53
29820	TPR	ATM	0.611981	8.31148e-53
34126	ZNF521	AXIN2	0.611984	8.2979e-53
237443	UBR5	KDM5A	0.611985	8.29482e-53
16315	TRIM33	APC	0.611993	8.26174e-53
66592	PAFAH1B2	CBL	0.612023	8.14038e-53
74206	FNBP1	CCR7	0.612033	8.10118e-53
51895	ZMYM2	BRAF	0.612047	8.046e-53
131279	NT5C2	DICER1	0.612067	7.96721e-53
129847	NONO	DEK	0.612076	7.9308e-53
29365	ERCC4	ATM	0.612083	7.90624e-53
314937	TRRAP	NIN	0.612143	7.67687e-53
23238	PHF6	ARID1A	0.612148	7.65874e-53
327613	RFWD3	NUP98	0.612193	7.49064e-53
338239	PRDM2	PBRM1	0.612286	7.15619e-53
391719	TPR	REL	0.612308	7.07958e-53
185569	ZNF521	FLT4	0.612317	7.04709e-53
416635	ZCCHC8	SFPQ	0.612322	7.03169e-53
116248	LATS1	CTNND1	0.612347	6.94545e-53
22846	CBL	ARID1A	0.612397	6.77602e-53
133465	PPM1D	DNMT3A	0.612405	6.74928e-53
146876	MTOR	EPS15	0.612426	6.68091e-53
82952	PBRM1	CDK12	0.612438	6.64223e-53
167403	IL6ST	FAS	0.612454	6.5916e-53
138922	GMPS	EIF4A2	0.612473	6.52998e-53
345524	WDCP	PHF6	0.612489	6.47658e-53
82808	KAT7	CDK12	0.612495	6.45894e-53
223692	NFATC2	IKZF3	0.612499	6.44503e-53
95459	DICER1	CLIP1	0.612505	6.4285e-53
46177	TRIM33	BCOR	0.612554	6.27604e-53
94474	STAG1	CIC	0.612586	6.17845e-53
20020	CDC73	ARHGAP5	0.612606	6.11515e-53
317561	NT5C2	NOTCH2	0.612629	6.04736e-53
53979	THRAP3	BRD3	0.612635	6.03154e-53
10601	TET2	AKAP9	0.612645	6.00045e-53
82909	NCOR1	CDK12	0.612667	5.93638e-53
22075	ARID1B	ARHGEF12	0.612676	5.91e-53
386765	WRN	RANBP2	0.61268	5.89793e-53
20057	CREB1	ARHGAP5	0.612695	5.85493e-53
282225	TPR	MLLT10	0.612696	5.85141e-53
43500	CHD4	BCL9	0.612701	5.83907e-53
20291	MAPK1	ARHGAP5	0.612762	5.66622e-53
52129	EZH2	BRCA1	0.612806	5.54518e-53
7981	CTCF	AFF1	0.612806	5.54429e-53
82978	POLR2A	CDK12	0.612852	5.41913e-53
454302	USP9X	TCF12	0.612853	5.41886e-53
288560	SMC1A	MSH6	0.612854	5.41415e-53
9790	RB1	AFF4	0.612855	5.41265e-53
374539	RFWD3	PTPN11	0.612883	5.33769e-53
83081	SMC1A	CDK12	0.61293	5.21611e-53
183042	IKZF3	FLI1	0.612949	5.16793e-53
448633	ZMYM2	SUZ12	0.61296	5.13963e-53
77856	LCK	CD79A	0.612972	5.1107e-53
22226	DICER1	ARHGEF12	0.612979	5.09343e-53
54368	KAT7	BRD4	0.61298	5.08872e-53
272224	STAG1	MAPK1	0.612994	5.05412e-53
44025	THRAP3	BCL9	0.612995	5.05171e-53
46135	SUZ12	BCOR	0.613009	5.01741e-53
14706	PHF6	AMER1	0.613017	4.99919e-53
235303	TRIM33	KAT6B	0.613022	4.98661e-53
52180	GMPS	BRCA1	0.613023	4.98331e-53
185390	PTPRB	FLT4	0.613051	4.91599e-53
52443	RAD21	BRCA1	0.613084	4.83537e-53
110536	KAT6B	CRTC3	0.613099	4.80035e-53
7124	AFF4	AFDN	0.613107	4.78131e-53
149812	POLR2A	ERC1	0.613108	4.77883e-53
371001	RUNX1T1	PRRX1	0.61314	4.70504e-53
452137	TFRC	TBL1XR1	0.61315	4.68193e-53
305471	NSD1	NCOA1	0.613173	4.62952e-53
223132	SH2B3	IKZF1	0.613197	4.57416e-53
383851	STAG1	RAD21	0.613213	4.53892e-53
149757	NOTCH2	ERC1	0.613244	4.47107e-53
29498	KMT2C	ATM	0.613246	4.46491e-53
232449	TNFRSF17	JAK3	0.613266	4.42309e-53
374660	TRIP11	PTPN11	0.613275	4.40299e-53
225724	KDR	IL6ST	0.613288	4.37424e-53
471370	WAS	TNFRSF17	0.613289	4.37203e-53
129080	MED12	DDX6	0.613295	4.36015e-53
27546	PTPN13	ASXL2	0.613309	4.32844e-53
143940	IL6ST	EP300	0.613319	4.3076e-53
323270	PBRM1	NT5C2	0.613338	4.2688e-53
327018	TPR	NUP214	0.61335	4.24277e-53
272080	PCBP1	MAPK1	0.613351	4.24163e-53
149923	SPEN	ERC1	0.613375	4.19143e-53
76740	TNFRSF17	CD28	0.61339	4.16027e-53
53833	PPM1D	BRD3	0.613411	4.11668e-53
133344	MDM4	DNMT3A	0.613466	4.00757e-53
365449	ZNF384	PRDM2	0.613473	3.99355e-53
308445	SETD1B	NCOR2	0.613553	3.83987e-53
386712	TCF12	RANBP2	0.61357	3.80707e-53
83099	STAG2	CDK12	0.613588	3.77298e-53
211806	TCF12	HOOK3	0.613594	3.76246e-53
246389	MAPK1	KMT2C	0.613604	3.7443e-53
230316	TNFRSF17	ITK	0.61362	3.71451e-53
43701	KAT6A	BCL9	0.613661	3.63965e-53
43848	PBX1	BCL9	0.613712	3.54942e-53
24047	SETDB1	ARID1B	0.613733	3.51377e-53
176187	RUNX1T1	FGFR1	0.613767	3.45575e-53
338400	TRRAP	PBRM1	0.61382	3.36581e-53
113234	DICER1	CTCF	0.613844	3.32637e-53
247977	RBM15	KNL1	0.613877	3.27239e-53
9675	NCOA4	AFF4	0.613916	3.21085e-53
210861	MSH2	HNRNPA2B1	0.613931	3.18719e-53
457858	VAV1	TENT5C	0.613931	3.18619e-53
24338	CTNND1	ARID2	0.61394	3.17305e-53
45745	FBXO11	BCOR	0.613998	3.08264e-53
252348	THRAP3	LATS1	0.613999	3.08206e-53
133372	MYB	DNMT3A	0.614009	3.06645e-53
356755	RANBP2	POLR2A	0.614011	3.06334e-53
276463	SKI	MED12	0.614032	3.03204e-53
53964	TCF12	BRD3	0.614075	2.96861e-53
45415	STAG1	BCLAF1	0.61416	2.84551e-53
113519	PALB2	CTCF	0.614195	2.79707e-53
101448	PHF6	CNTRL	0.614207	2.78133e-53
143920	HOOK3	EP300	0.614211	2.77511e-53
15974	KAT7	APC	0.614214	2.77158e-53
8151	KAT6A	AFF1	0.614235	2.74248e-53
131105	GOLGA5	DICER1	0.614237	2.7396e-53
147149	USP8	EPS15	0.614293	2.66576e-53
459975	TPR	TET2	0.6143	2.65606e-53
131207	MAPK1	DICER1	0.614351	2.58952e-53
79038	CDK12	CDC73	0.614368	2.56783e-53
235107	PBX1	KAT6B	0.61437	2.56561e-53
82807	KAT6B	CDK12	0.614375	2.55967e-53
235261	SUZ12	KAT6B	0.614393	2.53702e-53
212178	HOXA13	HOXA11	0.614402	2.52523e-53
152065	STAG1	ERCC4	0.614408	2.51801e-53
90977	UBR5	CHD2	0.61441	2.5158e-53
276347	PCM1	MED12	0.614451	2.46556e-53
37175	EP300	BAZ1A	0.614478	2.43227e-53
149939	STRN	ERC1	0.614483	2.42675e-53
76248	CYSLTR2	CD28	0.614527	2.37387e-53
14349	CHD4	AMER1	0.614561	2.33428e-53
44199	CDK12	BCL9L	0.61457	2.32406e-53
44217	CLIP1	BCL9L	0.614573	2.32037e-53
2076	THRAP3	ABL1	0.614663	2.21999e-53
192440	PALB2	FUBP1	0.614702	2.17696e-53
79345	N4BP2	CDC73	0.614719	2.15926e-53
133557	SMAD4	DNMT3A	0.614749	2.12744e-53
368827	PTPN6	PRKCB	0.614764	2.11132e-53
94182	KAT6A	CIC	0.614767	2.10803e-53
309965	UBR5	NF1	0.614768	2.10748e-53
260198	USP8	LPP	0.614785	2.08963e-53
270694	PRDM2	MAP3K1	0.614788	2.08632e-53
133387	NCOA1	DNMT3A	0.614824	2.04973e-53
238807	STAG1	KDM6A	0.614838	2.03528e-53
182989	FNBP1	FLI1	0.614846	2.02748e-53
66308	DICER1	CBL	0.61486	2.01411e-53
49051	ZMYM2	BIRC6	0.614865	2.00836e-53
160381	MSH6	EZH2	0.614865	2.00824e-53
25318	NCOR1	ARNT	0.614869	2.00482e-53
42199	FGFR2	BCL6	0.614877	1.99724e-53
22721	UBR5	ARHGEF12	0.614941	1.93436e-53
23612	CREB1	ARID1B	0.614979	1.89811e-53
29584	NCOR1	ATM	0.614984	1.89344e-53
31486	EML4	ATR	0.614997	1.88164e-53
10637	USP8	AKAP9	0.615047	1.83592e-53
324081	SDHAF2	NTHL1	0.615079	1.80702e-53
40512	XPC	BCL2	0.6151	1.78768e-53
225863	PBRM1	IL6ST	0.615152	1.74262e-53
272225	STAG2	MAPK1	0.615154	1.74118e-53
294260	SRSF2	MUTYH	0.615159	1.73674e-53
248836	XPO1	KNSTRN	0.615159	1.73634e-53
143335	N4BP2	EML4	0.615179	1.71903e-53
9761	PRKAR1A	AFF4	0.615192	1.70864e-53
151429	XPO1	ERCC3	0.615205	1.69766e-53
239605	ZNF521	KDR	0.615239	1.66891e-53
79287	LPP	CDC73	0.615262	1.65006e-53
172706	TENT5C	FCGR2B	0.61528	1.63556e-53
83537	KNSTRN	CDK4	0.615281	1.63424e-53
164694	NSD2	FANCD2	0.615305	1.61505e-53
79560	TCF12	CDC73	0.61531	1.61129e-53
23990	PTPN11	ARID1B	0.615364	1.56857e-53
287930	VHL	MSH2	0.615388	1.54983e-53
146897	NCOA2	EPS15	0.615436	1.51374e-53
141329	REL	ELK4	0.615562	1.4218e-53
101576	SPOP	CNTRL	0.615572	1.415e-53
58177	SFPQ	BUB1B	0.615587	1.40417e-53
44976	DEK	BCLAF1	0.615599	1.39595e-53
326929	SET	NUP214	0.615713	1.3193e-53
237239	PBRM1	KDM5A	0.615717	1.31704e-53
36073	PSIP1	BARD1	0.615723	1.31298e-53
24307	CIC	ARID2	0.615724	1.3122e-53
105652	N4BP2	CREB1	0.615729	1.30864e-53
42315	LPP	BCL6	0.615744	1.29941e-53
105813	SF3B1	CREB1	0.615749	1.29613e-53
245719	N4BP2	KMT2A	0.615753	1.29322e-53
1455	ARID1A	ABL1	0.615761	1.28796e-53
389475	RMI2	RBM10	0.615768	1.28392e-53
171168	PTPN13	FBXO11	0.615807	1.25939e-53
316855	NUP214	NOTCH1	0.615824	1.24874e-53
306182	NSD1	NCOA2	0.615835	1.24189e-53
338348	STAG2	PBRM1	0.615857	1.22807e-53
24362	DNMT3A	ARID2	0.615907	1.19813e-53
12788	ZEB1	AKT3	0.615908	1.19776e-53
19607	MTOR	ARHGAP35	0.615922	1.18931e-53
131375	REL	DICER1	0.615938	1.18009e-53
106422	PDGFRA	CREB3L1	0.616062	1.10921e-53
356880	TPR	POLR2A	0.616087	1.09561e-53
231017	TGFBR2	JAK1	0.616104	1.08657e-53
448605	TRRAP	SUZ12	0.616117	1.0793e-53
44633	REL	BCL9L	0.616123	1.0762e-53
235941	SMAD4	KAT7	0.616127	1.07401e-53
5753	BCOR	ACVR1B	0.61616	1.05677e-53
142730	PTPRB	ELN	0.616184	1.04415e-53
235334	ZMYM3	KAT6B	0.616226	1.02268e-53
139027	MAP3K13	EIF4A2	0.61623	1.02035e-53
19903	ZNF384	ARHGAP35	0.616231	1.01976e-53
237863	MED12	KDM5C	0.61625	1.01054e-53
472073	UBR5	TOP1	0.616276	9.97437e-54
365418	TRRAP	PRDM2	0.616287	9.92026e-54
87265	PSIP1	CDKN2C	0.616288	9.91224e-54
236027	VHL	KAT7	0.616384	9.45093e-54
306399	TPR	NCOA2	0.616396	9.3938e-54
301436	USP8	N4BP2	0.616397	9.39226e-54
227451	TCL1A	IRF4	0.616437	9.20751e-54
7465	LATS1	AFDN	0.616438	9.19941e-54
49504	NONO	BLM	0.61646	9.10076e-54
119095	LCP1	CXCR4	0.616465	9.07622e-54
133646	WDCP	DNMT3A	0.616485	8.98658e-54
158087	FEN1	EWSR1	0.616504	8.9019e-54
7836	AKAP9	AFF1	0.61652	8.83425e-54
143888	FOXO3	EP300	0.616561	8.6561e-54
248544	MSH2	KNSTRN	0.616569	8.62198e-54
284197	PPM1D	MLLT6	0.616577	8.58537e-54
45199	MSH6	BCLAF1	0.616584	8.55551e-54
27284	FOXO3	ASXL2	0.616616	8.42035e-54
287861	SRSF2	MSH2	0.616636	8.33621e-54
45320	PTPN11	BCLAF1	0.616682	8.14838e-54
20531	STAG2	ARHGAP5	0.616704	8.05908e-54
48972	STAT3	BIRC6	0.616737	7.92853e-54
176945	SRSF2	FGFR1OP	0.61674	7.91584e-54
400147	RPL5	RPL10	0.616749	7.88137e-54
237252	PIK3CA	KDM5A	0.616777	7.77013e-54
478498	ZNF384	TRIM33	0.61681	7.64546e-54
130071	TPR	DEK	0.616846	7.5103e-54
309988	ZMYM2	NF1	0.616846	7.50871e-54
55305	RMI2	BRIP1	0.616877	7.39208e-54
108063	ZFHX3	CREBBP	0.61691	7.27463e-54
40004	DNMT3A	BCL2	0.616966	7.0725e-54
152117	TRIP11	ERCC4	0.61697	7.05976e-54
1991	RUNX1	ABL1	0.616971	7.05357e-54
361077	SMAD4	PPM1D	0.616973	7.04736e-54
223580	JAK2	IKZF3	0.617003	6.94434e-54
77046	FLI1	CD74	0.617014	6.90713e-54
142770	RUNX1T1	ELN	0.617073	6.70431e-54
492007	ZNF384	WRN	0.617131	6.51493e-54
20072	CTNND1	ARHGAP5	0.617131	6.5136e-54
314813	REL	NIN	0.617141	6.4806e-54
173292	PRKCB	FCRL4	0.617154	6.439e-54
7458	KMT2D	AFDN	0.617207	6.2706e-54
237346	SETD2	KDM5A	0.617244	6.15711e-54
48876	PTPN13	BIRC6	0.61736	5.80949e-54
23670	EPS15	ARID1B	0.617385	5.73959e-54
256549	SH2B3	LHFPL6	0.617466	5.51082e-54
22688	TET2	ARHGEF12	0.617473	5.4927e-54
375310	SPEN	PTPN13	0.617477	5.48187e-54
192267	HNRNPA2B1	FUBP1	0.617526	5.34857e-54
39937	CDKN1B	BCL2	0.617537	5.31879e-54
282253	XPO1	MLLT10	0.61755	5.28315e-54
391632	SETD1B	REL	0.617555	5.27062e-54
171271	SUZ12	FBXO11	0.617571	5.22951e-54
23829	LPP	ARID1B	0.617578	5.21098e-54
334156	XPO1	PALB2	0.61759	5.17863e-54
223612	LCP1	IKZF3	0.617641	5.04898e-54
151137	MSH2	ERCC3	0.617653	5.02015e-54
430141	XPO1	SMC1A	0.617676	4.96208e-54
415847	STAG2	SF3B1	0.617678	4.95714e-54
97370	TRIP11	CLTC	0.617687	4.93431e-54
222859	IL2	IKZF1	0.617688	4.93161e-54
74763	CD28	CD209	0.617698	4.9072e-54
144246	STAT3	EP300	0.617701	4.90022e-54
236033	WRN	KAT7	0.617737	4.81245e-54
20521	SPEN	ARHGAP5	0.617788	4.69125e-54
287828	SETDB1	MSH2	0.617814	4.63186e-54
90961	TOP1	CHD2	0.617901	4.43323e-54
9423	DDX3X	AFF4	0.617905	4.42406e-54
235710	LSM14A	KAT7	0.617929	4.37193e-54
53909	SETDB1	BRD3	0.617961	4.30212e-54
94921	LCP1	CIITA	0.617961	4.30171e-54
107945	SETDB1	CREBBP	0.617962	4.30059e-54
37641	TPR	BAZ1A	0.617972	4.27976e-54
45140	KMT2C	BCLAF1	0.617997	4.22515e-54
291479	UBR5	MTOR	0.618061	4.09317e-54
32331	KDM6A	ATRX	0.618076	4.06084e-54
45660	CRTC3	BCOR	0.618078	4.05753e-54
142683	PDGFRA	ELN	0.61808	4.05409e-54
28269	RAD21	ATF1	0.618088	4.03811e-54
23844	MAP3K1	ARID1B	0.618091	4.03208e-54
131497	TRIM33	DICER1	0.618179	3.85779e-54
45139	KMT2A	BCLAF1	0.618194	3.82786e-54
340458	SMAD4	PCM1	0.618221	3.77821e-54
8505	USP9X	AFF1	0.618228	3.76387e-54
186689	MSI2	FOXA1	0.618229	3.76303e-54
110641	NF1	CRTC3	0.61823	3.76081e-54
225265	SH2B3	IL21R	0.61824	3.74239e-54
25374	PIK3CA	ARNT	0.618312	3.60851e-54
142901	ZEB1	ELN	0.618314	3.60523e-54
97043	KMT2C	CLTC	0.618318	3.59788e-54
105857	STRN	CREB1	0.618361	3.52066e-54
10539	SF3B1	AKAP9	0.618369	3.50689e-54
93794	TGFBR2	CHST11	0.618371	3.50327e-54
23207	NT5C2	ARID1A	0.618416	3.42512e-54
96848	CREBBP	CLTC	0.618435	3.39299e-54
66533	MTOR	CBL	0.618441	3.38271e-54
27146	CHD2	ASXL2	0.618461	3.34896e-54
415907	USP8	SF3B1	0.618494	3.29398e-54
253044	TCF12	LATS2	0.61851	3.26743e-54
27515	PMS2	ASXL2	0.618527	3.23981e-54
22474	NCOR1	ARHGEF12	0.618579	3.15718e-54
235786	NONO	KAT7	0.618588	3.1422e-54
44858	BCOR	BCLAF1	0.618603	3.11955e-54
8490	TPR	AFF1	0.618605	3.11641e-54
66506	MAPK1	CBL	0.618631	3.07614e-54
83130	THRAP3	CDK12	0.618645	3.05368e-54
301426	TRIM33	N4BP2	0.618647	3.05109e-54
45034	FBXO11	BCLAF1	0.618679	3.00196e-54
143344	NCOR1	EML4	0.618686	2.99179e-54
386775	ZFHX3	RANBP2	0.618712	2.95346e-54
375326	STRN	PTPN13	0.618725	2.934e-54
1456	ARID1B	ABL1	0.618776	2.85914e-54
404487	TCF12	RUNX1	0.618806	2.81625e-54
95248	VAV1	CIITA	0.618854	2.75047e-54
31911	STIL	ATR	0.618855	2.74866e-54
116599	ZNF384	CTNND1	0.618865	2.73526e-54
43915	RANBP2	BCL9	0.618903	2.68251e-54
32132	CLTC	ATRX	0.618912	2.67113e-54
163990	NUP214	FANCC	0.618941	2.63219e-54
53402	BRD4	BRD3	0.618959	2.60915e-54
235313	USP8	KAT6B	0.618984	2.5756e-54
183371	TENT5C	FLI1	0.619015	2.53641e-54
287858	SPOP	MSH2	0.61904	2.50504e-54
151879	NF1	ERCC4	0.619087	2.44635e-54
252124	NCOA1	LATS1	0.619096	2.43482e-54
121128	FLI1	CYSLTR2	0.619098	2.43227e-54
186892	SOX2	FOXA1	0.619099	2.43143e-54
304277	UBR5	NBN	0.619104	2.42582e-54
22205	CTNND1	ARHGEF12	0.619168	2.34833e-54
301196	NIN	N4BP2	0.619173	2.34325e-54
35716	CUL3	BARD1	0.619216	2.29248e-54
284375	VHL	MLLT6	0.619225	2.28263e-54
167674	SH2B3	FAS	0.619252	2.25181e-54
365365	STAG1	PRDM2	0.619253	2.25064e-54
155930	ETV5	ETV4	0.619283	2.21667e-54
55352	SMC1A	BRIP1	0.619297	2.20141e-54
24523	KNL1	ARID2	0.619307	2.18949e-54
105850	STAG1	CREB1	0.619309	2.18788e-54
49040	WRN	BIRC6	0.619316	2.18013e-54
365397	THRAP3	PRDM2	0.619327	2.16809e-54
422988	THRAP3	SKI	0.619332	2.16237e-54
113326	GMPS	CTCF	0.619334	2.16014e-54
82822	KMT2A	CDK12	0.619335	2.15897e-54
129304	SPEN	DDX6	0.619362	2.13052e-54
37100	CHD2	BAZ1A	0.61939	2.10034e-54
5852	CTNND1	ACVR1B	0.619443	2.04472e-54
53167	RFWD3	BRCA2	0.619526	1.96193e-54
114295	PWWP2A	CTNNA1	0.619533	1.95418e-54
206624	NCOR2	HIP1	0.619544	1.94409e-54
160593	SRSF3	EZH2	0.619545	1.94246e-54
7757	TET2	AFDN	0.619563	1.92533e-54
307835	USP8	NCOR1	0.619605	1.88492e-54
57396	PRF1	BTK	0.619626	1.86535e-54
14924	ZMYM3	AMER1	0.619646	1.84681e-54
46012	PPM1D	BCOR	0.619664	1.8299e-54
20045	CLTC	ARHGAP5	0.619703	1.79473e-54
15736	CBL	APC	0.619709	1.78917e-54
415210	XPO1	SETDB1	0.61971	1.78788e-54
27793	BCLAF1	ATF1	0.619716	1.78229e-54
294261	SRSF3	MUTYH	0.619792	1.71537e-54
28256	PTPN11	ATF1	0.619793	1.7148e-54
479898	USP9X	TRRAP	0.619819	1.69239e-54
37415	NIN	BAZ1A	0.619822	1.68956e-54
111432	PRF1	CSF1R	0.61984	1.675e-54
53731	MSH6	BRD3	0.619846	1.66928e-54
391756	ZNF384	REL	0.619895	1.62859e-54
307775	STAG2	NCOR1	0.619914	1.61316e-54
113480	NCOA2	CTCF	0.61996	1.57675e-54
16089	NOTCH2	APC	0.620026	1.52508e-54
91444	NF1	CHD4	0.620039	1.51497e-54
129160	PAFAH1B2	DDX6	0.62005	1.50613e-54
340400	RAF1	PCM1	0.620061	1.49837e-54
170516	SFRP4	FBLN2	0.620064	1.49622e-54
172432	LYL1	FCGR2B	0.620076	1.48692e-54
306232	POLR2A	NCOA2	0.620078	1.48536e-54
235082	NSD1	KAT6B	0.620122	1.45278e-54
31632	KMT2D	ATR	0.620149	1.43312e-54
305688	TPR	NCOA1	0.62015	1.43251e-54
45064	FUBP1	BCLAF1	0.620172	1.4165e-54
101294	KAT7	CNTRL	0.620196	1.39979e-54
197587	TCF3	GNA11	0.620209	1.39046e-54
345362	PTPN11	PHF6	0.620254	1.35917e-54
90461	CTNND1	CHD2	0.620254	1.35894e-54
143565	THRAP3	EML4	0.620307	1.32328e-54
29695	RANBP2	ATM	0.620317	1.3166e-54
107990	STRN	CREBBP	0.620337	1.30328e-54
113488	NFE2L2	CTCF	0.620348	1.29628e-54
116437	RANBP2	CTNND1	0.620356	1.291e-54
117962	TET2	CUL3	0.620376	1.27777e-54
51861	TPR	BRAF	0.620488	1.20749e-54
53527	EML4	BRD3	0.620491	1.2058e-54
42379	NCOA1	BCL6	0.620526	1.18473e-54
87241	POLE	CDKN2C	0.620633	1.12255e-54
430117	TRIM33	SMC1A	0.620694	1.08849e-54
448566	TBL1XR1	SUZ12	0.620759	1.05289e-54
327643	SETD2	NUP98	0.620825	1.01853e-54
164764	PSIP1	FANCD2	0.620916	9.72624e-55
32151	CRTC3	ATRX	0.620956	9.5313e-55
116276	MAPK1	CTNND1	0.620985	9.39373e-55
129699	HNRNPA2B1	DEK	0.621021	9.22672e-55
389467	RECQL4	RBM10	0.621037	9.14867e-55
45885	MAP3K1	BCOR	0.621042	9.12914e-55
1778	LATS2	ABL1	0.621043	9.12415e-55
73476	FCGR2B	CCR4	0.621055	9.0649e-55
459989	USP8	TET2	0.621062	9.03604e-55
305527	PPM1D	NCOA1	0.621066	9.01731e-55
99700	CTCF	CNOT3	0.621066	9.01523e-55
339036	SMAD4	PBX1	0.621086	8.9247e-55
129925	PSIP1	DEK	0.621113	8.80495e-55
129273	SETD1B	DDX6	0.621119	8.77664e-55
305508	PIK3CA	NCOA1	0.621141	8.67916e-55
254343	PRF1	LCP1	0.621143	8.67096e-55
87240	POLD1	CDKN2C	0.62116	8.59805e-55
163317	POLD1	FANCA	0.62118	8.51118e-55
5891	EP300	ACVR1B	0.621202	8.41681e-55
57709	CDK4	BUB1B	0.621248	8.22362e-55
246645	TCF12	KMT2C	0.621253	8.20131e-55
83767	SET	CDK4	0.621263	8.16098e-55
143829	EPS15	EP300	0.621291	8.04494e-55
23176	N4BP2	ARID1A	0.621325	7.91035e-55
393077	SMC1A	RFWD3	0.621344	7.83399e-55
279193	PDE4DIP	MITF	0.621361	7.7666e-55
27496	PCBP1	ASXL2	0.621377	7.70429e-55
323322	PTPN13	NT5C2	0.621414	7.56146e-55
10121	CUX1	AKAP9	0.62142	7.53683e-55
163983	NSD2	FANCC	0.621426	7.51529e-55
55296	RBM15	BRIP1	0.621437	7.47055e-55
19940	ARHGEF12	ARHGAP5	0.621514	7.18789e-55
91003	ZNF384	CHD2	0.621542	7.08548e-55
141124	KMT2A	ELK4	0.62155	7.05737e-55
180999	MSH2	FIP1L1	0.621592	6.90834e-55
361075	SMAD2	PPM1D	0.621596	6.89488e-55
167411	JAK2	FAS	0.6216	6.88006e-55
338356	SUZ12	PBRM1	0.621628	6.78271e-55
301384	SUZ12	N4BP2	0.621633	6.76698e-55
36029	PCM1	BARD1	0.621638	6.7491e-55
365416	TRIM33	PRDM2	0.62168	6.60464e-55
436532	WDCP	SPOP	0.62173	6.43938e-55
393055	SETD2	RFWD3	0.621744	6.39482e-55
53814	PIK3CA	BRD3	0.621777	6.28992e-55
343943	PTPRB	PDGFRB	0.621822	6.1482e-55
206522	KAT7	HIP1	0.621827	6.1325e-55
31487	EP300	ATR	0.621842	6.08408e-55
376828	ZNF521	PTPRB	0.621849	6.0631e-55
144056	NCOR2	EP300	0.621849	6.06273e-55
6077	MED12	ACVR1B	0.621852	6.05256e-55
248050	STAG1	KNL1	0.621861	6.02533e-55
448603	TRIM33	SUZ12	0.621887	5.94661e-55
90457	CTCF	CHD2	0.621906	5.89174e-55
252889	PDGFRB	LATS2	0.621961	5.72854e-55
19399	EML4	ARHGAP35	0.621964	5.71916e-55
14248	ARHGAP35	AMER1	0.621978	5.67805e-55
9667	N4BP2	AFF4	0.621987	5.65334e-55
393095	STAG2	RFWD3	0.621991	5.6425e-55
116515	STAG1	CTNND1	0.621994	5.63196e-55
246387	MAP3K1	KMT2C	0.622012	5.58262e-55
231555	PDCD1LG2	JAK2	0.622014	5.57522e-55
131488	TOP1	DICER1	0.622021	5.55719e-55
238574	MED12	KDM6A	0.622022	5.55246e-55
113510	NUP98	CTCF	0.622027	5.5396e-55
163935	MSH2	FANCC	0.622035	5.51722e-55
101662	ZCCHC8	CNTRL	0.622045	5.48801e-55
152056	SPEN	ERCC4	0.622059	5.449e-55
116476	SETD2	CTNND1	0.622114	5.29965e-55
27316	HOOK3	ASXL2	0.622125	5.27021e-55
334159	ZCCHC8	PALB2	0.622148	5.20972e-55
393126	THRAP3	RFWD3	0.622148	5.20841e-55
44219	CLTC	BCL9L	0.622172	5.14666e-55
192573	SMARCD1	FUBP1	0.622192	5.09325e-55
14889	TPR	AMER1	0.622237	4.97895e-55
82690	ERCC4	CDK12	0.622285	4.85996e-55
9392	CREB1	AFF4	0.622349	4.70388e-55
144140	PRKAR1A	EP300	0.622357	4.68376e-55
414386	SETDB1	SETD2	0.622365	4.66542e-55
23135	MAPK1	ARID1A	0.62243	4.51444e-55
31867	SETD2	ATR	0.622436	4.49928e-55
361060	SETD2	PPM1D	0.622442	4.48673e-55
45226	NCOR1	BCLAF1	0.622467	4.42987e-55
435771	TCF12	SPEN	0.622525	4.30017e-55
48639	HIP1	BIRC6	0.62255	4.24627e-55
105659	NCOA2	CREB1	0.622553	4.23918e-55
234470	REL	KAT6A	0.622616	4.10548e-55
144324	ZFHX3	EP300	0.622629	4.0798e-55
131504	UBR5	DICER1	0.622629	4.07953e-55
361173	XPC	PPM1D	0.622633	4.06982e-55
262345	XPO1	LSM14A	0.622662	4.01032e-55
306353	STAG2	NCOA2	0.622668	3.99951e-55
172322	FLT3	FCGR2B	0.622678	3.97836e-55
275030	SETDB1	MDM4	0.6227	3.93317e-55
192601	SUZ12	FUBP1	0.622707	3.92056e-55
343232	PTPRB	PDGFRA	0.622721	3.89126e-55
309870	SF3B1	NF1	0.622724	3.88593e-55
171343	ZMYM2	FBXO11	0.622814	3.71202e-55
23379	STIL	ARID1A	0.622818	3.70449e-55
133346	MED12	DNMT3A	0.622874	3.60031e-55
334770	SMAD4	PATZ1	0.622889	3.57284e-55
46143	TCF12	BCOR	0.622892	3.56728e-55
91397	MED12	CHD4	0.622904	3.54666e-55
22484	NIN	ARHGEF12	0.622909	3.53729e-55
116420	PTPN11	CTNND1	0.622918	3.52053e-55
25361	PBRM1	ARNT	0.622919	3.51789e-55
160207	FANCD2	EZH2	0.62298	3.41069e-55
43483	CDC73	BCL9	0.623012	3.3558e-55
22158	CDK12	ARHGEF12	0.623022	3.33927e-55
23677	ERCC4	ARID1B	0.623043	3.30331e-55
22889	CLTC	ARID1A	0.623064	3.26826e-55
131234	MTOR	DICER1	0.623068	3.26081e-55
32286	HIP1	ATRX	0.623076	3.24869e-55
368114	PTPN11	PRKAR1A	0.623093	3.2206e-55
32687	WRN	ATRX	0.623111	3.19103e-55
31770	PHF6	ATR	0.623131	3.15902e-55
143550	TCF12	EML4	0.623143	3.13952e-55
235054	N4BP2	KAT6B	0.623151	3.12646e-55
105678	NRAS	CREB1	0.623175	3.08864e-55
144158	QKI	EP300	0.62318	3.0797e-55
252341	TET2	LATS1	0.623183	3.07573e-55
126486	TCF12	DDR2	0.623191	3.06301e-55
275132	VHL	MDM4	0.623283	2.9224e-55
380974	SH2B3	QKI	0.623299	2.89836e-55
9990	ARNT	AKAP9	0.623302	2.89412e-55
94883	IRF4	CIITA	0.623305	2.89054e-55
27822	CBFB	ATF1	0.623318	2.87103e-55
368123	QKI	PRKAR1A	0.623355	2.81749e-55
76666	SH2B3	CD28	0.623357	2.81458e-55
347674	ZNF384	PIK3CA	0.623389	2.76819e-55
225743	LATS2	IL6ST	0.623418	2.72887e-55
81624	RUNX1T1	CDH11	0.62342	2.72499e-55
20452	RANBP2	ARHGAP5	0.623495	2.62267e-55
356865	THRAP3	POLR2A	0.623519	2.5909e-55
131114	HIF1A	DICER1	0.623596	2.49121e-55
48614	FOXO3	BIRC6	0.623599	2.48772e-55
52452	RBM15	BRCA1	0.623602	2.48393e-55
15827	DICER1	APC	0.623635	2.44164e-55
53616	HIP1	BRD3	0.623635	2.44142e-55
24216	ATM	ARID2	0.623652	2.42109e-55
157531	MLLT6	ETV6	0.623713	2.34684e-55
74260	IL2	CCR7	0.623725	2.33281e-55
97214	PRKAR1A	CLTC	0.623738	2.3173e-55
356053	RFWD3	POLQ	0.623753	2.29856e-55
143913	HIP1	EP300	0.623755	2.29645e-55
22966	ERCC4	ARID1A	0.623772	2.27646e-55
301392	TCF12	N4BP2	0.623789	2.25775e-55
27309	HIP1	ASXL2	0.623835	2.20517e-55
223072	PTPN6	IKZF1	0.623851	2.18651e-55
23242	PIK3CB	ARID1A	0.623873	2.16258e-55
1578	CRTC3	ABL1	0.623901	2.13115e-55
40324	PPM1D	BCL2	0.623956	2.07301e-55
106648	ZNF521	CREB3L1	0.623998	2.02865e-55
6310	STAG1	ACVR1B	0.624004	2.02221e-55
116540	TET2	CTNND1	0.624033	1.99261e-55
113473	N4BP2	CTCF	0.624063	1.96249e-55
8176	LATS1	AFF1	0.624081	1.94366e-55
49022	TRIP11	BIRC6	0.624135	1.89159e-55
199432	KTN1	GOLGA5	0.624157	1.86968e-55
262231	SETD2	LSM14A	0.624161	1.86625e-55
133661	ZMYM3	DNMT3A	0.62417	1.85776e-55
347512	RANBP2	PIK3CA	0.624179	1.84884e-55
356122	STAG1	POLQ	0.624245	1.78722e-55
223047	POU2AF1	IKZF1	0.624255	1.7786e-55
192597	STIL	FUBP1	0.624273	1.76204e-55
5616	TCF12	ACVR1	0.624275	1.76009e-55
245918	STAG2	KMT2A	0.624276	1.75957e-55
141305	PTPN11	ELK4	0.624281	1.75535e-55
323418	STAT3	NT5C2	0.624291	1.74562e-55
37499	PTPN11	BAZ1A	0.624297	1.74066e-55
415167	THRAP3	SETDB1	0.624324	1.71668e-55
305632	SPEN	NCOA1	0.624351	1.69316e-55
23213	NUP98	ARID1A	0.624402	1.64953e-55
95938	TOP1	CLIP1	0.624425	1.63003e-55
93993	CNOT3	CIC	0.62448	1.58479e-55
272215	SPEN	MAPK1	0.624511	1.56015e-55
276515	TET2	MED12	0.624513	1.55791e-55
152149	ZNF384	ERCC4	0.624535	1.54118e-55
44871	BRIP1	BCLAF1	0.62456	1.52097e-55
235831	PIK3CB	KAT7	0.624563	1.51916e-55
345379	RANBP2	PHF6	0.624585	1.50151e-55
131326	POLR2A	DICER1	0.624596	1.49341e-55
45406	SPEN	BCLAF1	0.624641	1.4593e-55
22074	ARID1A	ARHGEF12	0.624691	1.42225e-55
94521	TPR	CIC	0.624695	1.41968e-55
44936	CNTRL	BCLAF1	0.624701	1.41521e-55
83156	UBR5	CDK12	0.624799	1.34548e-55
334784	SPOP	PATZ1	0.624832	1.32334e-55
32405	MTOR	ATRX	0.624834	1.32188e-55
94051	ELK4	CIC	0.624847	1.31311e-55
23799	KDM6A	ARID1B	0.624848	1.31258e-55
192553	SETD2	FUBP1	0.624877	1.29311e-55
247312	SKI	KMT2D	0.624885	1.28787e-55
252146	NSD1	LATS1	0.624887	1.28633e-55
301375	STAG1	N4BP2	0.624904	1.27545e-55
23788	JAK1	ARID1B	0.624921	1.26439e-55
8501	UBR5	AFF1	0.624942	1.25023e-55
105867	TCF12	CREB1	0.62496	1.23894e-55
107627	FOXO3	CREBBP	0.624991	1.21924e-55
284320	SUZ12	MLLT6	0.625086	1.16141e-55
44407	JAK1	BCL9L	0.62512	1.1415e-55
312029	SOX21	NFE2L2	0.625122	1.13992e-55
391673	STAG2	REL	0.625128	1.1366e-55
25087	EML4	ARNT	0.625128	1.13655e-55
90824	PTPN11	CHD2	0.625142	1.12833e-55
133179	ETV6	DNMT3A	0.625165	1.11511e-55
10576	STAG1	AKAP9	0.62517	1.11266e-55
22934	DDX6	ARID1A	0.625183	1.10521e-55
186009	NFATC2	FNBP1	0.625188	1.10192e-55
45141	KMT2D	BCLAF1	0.625217	1.08603e-55
37652	UBR5	BAZ1A	0.625222	1.08294e-55
321315	THRAP3	NSD1	0.625226	1.08063e-55
8257	NF1	AFF1	0.625232	1.07751e-55
289280	SPOP	MSI2	0.625237	1.07471e-55
247968	RAD21	KNL1	0.625258	1.06346e-55
282256	ZCCHC8	MLLT10	0.625281	1.05098e-55
6270	SETD1B	ACVR1B	0.62533	1.02443e-55
5840	CREBBP	ACVR1B	0.62534	1.01955e-55
186697	MYB	FOXA1	0.625364	1.00673e-55
22959	EPS15	ARID1A	0.625366	1.006e-55
180865	FUBP1	FIP1L1	0.625383	9.9707e-56
46158	THRAP3	BCOR	0.625449	9.63997e-56
53869	RANBP2	BRD3	0.62548	9.48607e-56
43801	NCOA1	BCL9	0.62549	9.43659e-56
235181	REL	KAT6B	0.625505	9.364e-56
107785	N4BP2	CREBBP	0.62552	9.2922e-56
18904	MYCN	ARHGAP26	0.625578	9.01793e-56
9926	USP8	AFF4	0.625639	8.74103e-56
354601	PSIP1	POLE	0.625667	8.61515e-56
77816	IL21R	CD79A	0.625709	8.42957e-56
192325	LATS1	FUBP1	0.625721	8.37748e-56
147120	THRAP3	EPS15	0.62574	8.29714e-56
27081	BCL9L	ASXL2	0.625752	8.24465e-56
272146	RANBP2	MAPK1	0.625756	8.23046e-56
301422	TPR	N4BP2	0.625771	8.16709e-56
18963	PBX1	ARHGAP26	0.625786	8.10441e-56
253106	ZEB1	LATS2	0.625788	8.09516e-56
129375	USP9X	DDX6	0.625805	8.02414e-56
226026	TCF12	IL6ST	0.625839	7.88371e-56
366827	TNFRSF14	PRF1	0.62585	7.8419e-56
314942	UBR5	NIN	0.625861	7.79516e-56
147079	SPEN	EPS15	0.625909	7.60774e-56
24048	SF3B1	ARID1B	0.625912	7.5932e-56
188770	LATS1	FOXO3	0.625928	7.53123e-56
317719	SPEN	NOTCH2	0.625954	7.43028e-56
234350	NCOA2	KAT6A	0.626025	7.16375e-56
105388	CTCF	CREB1	0.626058	7.04377e-56
448630	ZCCHC8	SUZ12	0.626058	7.04349e-56
25233	KMT2D	ARNT	0.626089	6.93364e-56
37041	BIRC6	BAZ1A	0.626099	6.89702e-56
58260	TPR	BUB1B	0.626169	6.65304e-56
189044	STRN	FOXO3	0.626198	6.55445e-56
10153	ELK4	AKAP9	0.626252	6.3739e-56
144054	NCOA4	EP300	0.626286	6.26419e-56
105435	EPS15	CREB1	0.626354	6.0476e-56
111084	CXCR4	CSF1R	0.626398	5.91122e-56
15759	CDK12	APC	0.626403	5.89579e-56
176139	PRRX1	FGFR1	0.626419	5.84876e-56
82640	CTNND1	CDK12	0.626425	5.83002e-56
97157	NUP98	CLTC	0.626454	5.7417e-56
79505	SETDB1	CDC73	0.626472	5.68896e-56
347591	STAG2	PIK3CA	0.626511	5.57527e-56
305725	ZNF384	NCOA1	0.626538	5.499e-56
146993	PTPN11	EPS15	0.626629	5.24585e-56
143277	LPP	EML4	0.626634	5.23392e-56
309803	PRKAR1A	NF1	0.626661	5.1613e-56
225339	TNFRSF17	IL21R	0.626705	5.04391e-56
32513	PRKAR1A	ATRX	0.626761	4.90118e-56
77115	JAK3	CD74	0.626813	4.77216e-56
43444	BRAF	BCL9	0.626828	4.73322e-56
10286	KAT7	AKAP9	0.626853	4.67326e-56
222162	KAT6A	IKBKB	0.62686	4.6565e-56
97044	KMT2D	CLTC	0.626865	4.64395e-56
57051	CYSLTR2	BTK	0.626875	4.62031e-56
164028	POLD1	FANCC	0.626938	4.47253e-56
19954	ATRX	ARHGAP5	0.626945	4.45547e-56
107517	CRTC3	CREBBP	0.626973	4.39334e-56
9745	POLR2A	AFF4	0.626973	4.39293e-56
14376	CRTC3	AMER1	0.627102	4.10976e-56
239535	TCF12	KDR	0.627107	4.0987e-56
413774	USP8	SETD1B	0.627109	4.09388e-56
29540	MED12	ATM	0.627134	4.04105e-56
43726	LATS1	BCL9	0.627155	3.9974e-56
10018	BCLAF1	AKAP9	0.627204	3.89758e-56
171245	SMC1A	FBXO11	0.627226	3.85434e-56
321137	PBRM1	NSD1	0.627241	3.8245e-56
99909	LSM14A	CNOT3	0.627254	3.79779e-56
7915	CBL	AFF1	0.627366	3.58381e-56
16075	NCOR1	APC	0.62738	3.55825e-56
19273	BRD3	ARHGAP35	0.627388	3.54306e-56
327724	TOP1	NUP98	0.627391	3.53785e-56
404549	ZEB1	RUNX1	0.627398	3.52506e-56
141417	TCF12	ELK4	0.627408	3.50654e-56
45200	MSI2	BCLAF1	0.62741	3.50409e-56
43737	LPP	BCL9	0.627501	3.3418e-56
97062	LPP	CLTC	0.627503	3.33901e-56
78187	WAS	CD79A	0.627588	3.19435e-56
107744	MAPK1	CREBBP	0.627594	3.18549e-56
345518	USP8	PHF6	0.627617	3.14697e-56
1874	NSD1	ABL1	0.627621	3.13985e-56
245738	NIN	KMT2A	0.627639	3.11121e-56
105746	PRKAR1A	CREB1	0.627652	3.09105e-56
57888	HNRNPA2B1	BUB1B	0.627657	3.08244e-56
475648	ZCCHC8	TPR	0.627682	3.04312e-56
345527	WRN	PHF6	0.627695	3.02273e-56
25315	NCOA1	ARNT	0.627737	2.95788e-56
10481	PTPN11	AKAP9	0.627776	2.89867e-56
40216	MLLT6	BCL2	0.627845	2.79671e-56
8372	REL	AFF1	0.627867	2.7643e-56
32293	HOOK3	ATRX	0.627869	2.76093e-56
45217	N4BP2	BCLAF1	0.627903	2.71389e-56
116421	PTPN13	CTNND1	0.627903	2.71256e-56
147095	STRN	EPS15	0.627923	2.68464e-56
270656	PBRM1	MAP3K1	0.627933	2.67199e-56
475651	ZMYM2	TPR	0.627937	2.66566e-56
276419	REL	MED12	0.627955	2.64098e-56
225046	LYL1	IL21R	0.627963	2.6306e-56
52389	PHF6	BRCA1	0.627968	2.62384e-56
270611	NCOA2	MAP3K1	0.627968	2.62274e-56
23383	SUZ12	ARID1A	0.627972	2.61748e-56
327665	SMC1A	NUP98	0.628028	2.54319e-56
10082	CHD2	AKAP9	0.628128	2.41417e-56
44010	TCF12	BCL9	0.628154	2.38158e-56
48979	SUZ12	BIRC6	0.628158	2.37694e-56
43994	STAG2	BCL9	0.62816	2.37435e-56
24653	PCM1	ARID2	0.628176	2.35463e-56
260138	STAG2	LPP	0.628196	2.33088e-56
44234	CREBBP	BCL9L	0.628206	2.31837e-56
31360	BRD3	ATR	0.628222	2.29929e-56
66674	REL	CBL	0.628241	2.27632e-56
48666	IL6ST	BIRC6	0.628242	2.2754e-56
24323	CREB1	ARID2	0.62825	2.26602e-56
354627	RBM15	POLE	0.628296	2.21232e-56
323321	PTPN11	NT5C2	0.628317	2.18803e-56
246453	NOTCH2	KMT2C	0.62833	2.17382e-56
314968	ZNF384	NIN	0.628347	2.15443e-56
14568	KMT2D	AMER1	0.628347	2.15408e-56
129320	STRN	DDX6	0.628371	2.12823e-56
24664	PIK3CB	ARID2	0.628445	2.04713e-56
237290	PTPN11	KDM5A	0.628492	1.99832e-56
185344	PDGFRB	FLT4	0.62851	1.97983e-56
321266	SMC1A	NSD1	0.628547	1.94159e-56
31720	NF1	ATR	0.628592	1.89736e-56
31650	LPP	ATR	0.628621	1.86841e-56
97360	TOP1	CLTC	0.628653	1.83728e-56
77255	P2RY8	CD74	0.628681	1.81144e-56
235215	SF3B1	KAT6B	0.628691	1.80127e-56
234501	SETD1B	KAT6A	0.628734	1.76176e-56
225918	PTPRC	IL6ST	0.628755	1.74277e-56
23906	NIN	ARID1B	0.628768	1.73124e-56
414466	TOP1	SETD2	0.628785	1.71529e-56
28215	PHF6	ATF1	0.628821	1.6834e-56
141461	USP8	ELK4	0.628833	1.67338e-56
23627	CTNND1	ARID1B	0.628873	1.6388e-56
23280	PTPN13	ARID1A	0.628877	1.63576e-56
10387	NCOR1	AKAP9	0.628919	1.60024e-56
22396	LATS1	ARHGEF12	0.628971	1.55761e-56
108041	UBR5	CREBBP	0.628981	1.54951e-56
129022	KAT6B	DDX6	0.628989	1.54282e-56
276541	TRIM33	MED12	0.629016	1.52141e-56
276313	NONO	MED12	0.629041	1.50181e-56
305666	TET2	NCOA1	0.629124	1.43779e-56
6459	BCL6	ACVR2A	0.629135	1.42986e-56
464956	TRIM33	THRAP3	0.629146	1.42168e-56
27649	SUZ12	ASXL2	0.629243	1.3517e-56
246458	NSD1	KMT2C	0.629258	1.341e-56
22178	CLTC	ARHGEF12	0.62926	1.33925e-56
44746	TOP1	BCL9L	0.62927	1.33236e-56
23580	CDK12	ARID1B	0.629279	1.32602e-56
74607	TNFRSF17	CCR7	0.62928	1.32552e-56
15988	KMT2A	APC	0.629325	1.29512e-56
22918	CUL3	ARID1A	0.629332	1.29009e-56
24356	DDX6	ARID2	0.629343	1.28313e-56
27928	ELK4	ATF1	0.629359	1.27231e-56
121194	ITK	CYSLTR2	0.629383	1.25664e-56
36219	TPR	BARD1	0.629388	1.25309e-56
171073	NCOR1	FBXO11	0.629393	1.24949e-56
305570	REL	NCOA1	0.629492	1.18699e-56
291404	SMC1A	MTOR	0.629506	1.17827e-56
231048	USP9X	JAK1	0.629526	1.16601e-56
288508	RFWD3	MSH6	0.629622	1.10899e-56
234625	ZNF384	KAT6A	0.629642	1.09748e-56
49045	XPO1	BIRC6	0.629661	1.08682e-56
252374	UBR5	LATS1	0.629676	1.07835e-56
305496	PBX1	NCOA1	0.62969	1.0705e-56
391734	USP9X	REL	0.629702	1.0638e-56
77031	FCGR2B	CD74	0.629789	1.01639e-56
164088	RMI2	FANCC	0.629793	1.01408e-56
24598	N4BP2	ARID2	0.629794	1.01365e-56
288624	TPR	MSH6	0.629807	1.00673e-56
141425	TET2	ELK4	0.629836	9.9184e-57
49512	NSD2	BLM	0.629843	9.88033e-57
372463	SOX2	PTCH1	0.629857	9.81052e-57
45476	USP8	BCLAF1	0.629869	9.74716e-57
37557	SF3B1	BAZ1A	0.629882	9.68211e-57
53930	SMC1A	BRD3	0.62992	9.4921e-57
107652	HIP1	CREBBP	0.629993	9.13544e-57
140014	TMPRSS2	ELF3	0.630054	8.84917e-57
83059	SETD2	CDK12	0.630072	8.76762e-57
287849	SMC1A	MSH2	0.63009	8.68277e-57
345508	TRIM33	PHF6	0.630099	8.6432e-57
130699	SFPQ	DGCR8	0.630153	8.4011e-57
97309	SPEN	CLTC	0.630171	8.32305e-57
22901	CREB1	ARID1A	0.630179	8.2886e-57
131406	SETD1B	DICER1	0.630183	8.27152e-57
260184	TPR	LPP	0.630228	8.07903e-57
35781	FANCC	BARD1	0.630269	7.90673e-57
245822	PTPN11	KMT2A	0.630274	7.88652e-57
113263	ERCC4	CTCF	0.630293	7.81088e-57
253778	TNFRSF14	LCK	0.630303	7.76673e-57
133207	FGFR2	DNMT3A	0.630379	7.46348e-57
338379	THRAP3	PBRM1	0.630411	7.34189e-57
158428	SFPQ	EWSR1	0.630422	7.29771e-57
32107	CDC73	ATRX	0.630449	7.19759e-57
307703	REL	NCOR1	0.630472	7.1117e-57
252276	SETD1B	LATS1	0.630482	7.07212e-57
6394	ZNF384	ACVR1B	0.630567	6.76669e-57
414505	ZMYM2	SETD2	0.630567	6.764e-57
133288	KAT6B	DNMT3A	0.630588	6.69088e-57
10019	BCOR	AKAP9	0.63061	6.61573e-57
48866	PRKAR1A	BIRC6	0.630633	6.53685e-57
7849	ARHGAP35	AFF1	0.630683	6.36627e-57
9794	REL	AFF4	0.630688	6.35024e-57
31915	SUZ12	ATR	0.630704	6.29778e-57
96878	DDX6	CLTC	0.630714	6.26517e-57
276395	PTPN11	MED12	0.630719	6.24717e-57
391689	TCF12	REL	0.630723	6.23278e-57
374537	REL	PTPN11	0.630756	6.1278e-57
16266	STAT3	APC	0.63076	6.11428e-57
113685	TBL1XR1	CTCF	0.63079	6.02041e-57
245726	NCOA2	KMT2A	0.630801	5.9859e-57
414499	XPO1	SETD2	0.630824	5.91126e-57
391672	STAG1	REL	0.630826	5.90637e-57
24860	VHL	ARID2	0.630839	5.86514e-57
105704	PBRM1	CREB1	0.630879	5.74536e-57
287752	PPM1D	MSH2	0.630882	5.73689e-57
147049	SETD2	EPS15	0.630918	5.6288e-57
141019	FBXO11	ELK4	0.630943	5.55456e-57
5343	LPP	ACVR1	0.630947	5.54195e-57
9272	ARHGAP5	AFF4	0.630971	5.47254e-57
83592	MSH2	CDK4	0.630996	5.4014e-57
374659	TRIM33	PTPN11	0.631005	5.37707e-57
23797	KDM5A	ARID1B	0.631018	5.34162e-57
284096	MSI2	MLLT6	0.63107	5.19767e-57
442178	TET2	STAG1	0.631083	5.1623e-57
344000	SFRP4	PDGFRB	0.631086	5.15243e-57
145283	FAT4	EPHA3	0.631177	4.91238e-57
79604	USP8	CDC73	0.631259	4.7052e-57
230295	TCL1A	ITK	0.631281	4.65172e-57
27715	XPO1	ASXL2	0.631286	4.63975e-57
23391	TCF12	ARID1A	0.631292	4.62559e-57
77667	CXCR4	CD79A	0.631346	4.49469e-57
14650	NCOA1	AMER1	0.631385	4.40328e-57
192523	RFWD3	FUBP1	0.631401	4.36819e-57
29734	SETD2	ATM	0.631413	4.33959e-57
127874	SMC1A	DDX3X	0.631424	4.31417e-57
383898	TPR	RAD21	0.63143	4.30234e-57
1770	KMT2D	ABL1	0.631448	4.26201e-57
143245	KDM5A	EML4	0.631542	4.05516e-57
32180	DICER1	ATRX	0.631587	3.9613e-57
8167	KMT2A	AFF1	0.631616	3.90154e-57
5300	ITGAV	ACVR1	0.631627	3.87888e-57
24866	WRN	ARID2	0.63167	3.79196e-57
43531	CTCF	BCL9	0.631675	3.78161e-57
235820	PCM1	KAT7	0.631677	3.77797e-57
192670	ZCCHC8	FUBP1	0.631698	3.73514e-57
2011	SH2B3	ABL1	0.631706	3.71948e-57
81244	EBF1	CDH11	0.631773	3.59174e-57
87300	RMI2	CDKN2C	0.631781	3.57646e-57
18901	MYB	ARHGAP26	0.631808	3.52675e-57
54637	SMARCA4	BRD4	0.63186	3.43073e-57
235980	TCF12	KAT7	0.631865	3.42217e-57
323272	PCBP1	NT5C2	0.631898	3.36289e-57
307799	TET2	NCOR1	0.631936	3.2954e-57
40295	PCM1	BCL2	0.631945	3.28136e-57
235689	KMT2D	KAT7	0.631976	3.22727e-57
83149	TRIM33	CDK12	0.632046	3.11074e-57
19851	THRAP3	ARHGAP35	0.632058	3.09128e-57
44584	POLR2A	BCL9L	0.632142	2.95701e-57
74302	LCP1	CCR7	0.632166	2.91997e-57
51814	STAG1	BRAF	0.632185	2.89042e-57
149551	FBXO11	ERC1	0.632246	2.79908e-57
192448	PCBP1	FUBP1	0.632252	2.79013e-57
22477	NF1	ARHGEF12	0.632255	2.78639e-57
15841	ELK4	APC	0.632292	2.73276e-57
25591	ZNF384	ARNT	0.632327	2.68195e-57
170971	KAT6B	FBXO11	0.632348	2.65263e-57
393178	ZNF384	RFWD3	0.632354	2.64485e-57
108045	USP9X	CREBBP	0.632355	2.64307e-57
40130	IKZF1	BCL2	0.632368	2.62467e-57
79618	XPO1	CDC73	0.632435	2.5339e-57
151970	PTPN11	ERCC4	0.632441	2.52554e-57
142666	OMD	ELN	0.632448	2.51685e-57
208223	SOX21	HLF	0.632488	2.4637e-57
76719	TCL1A	CD28	0.632494	2.45601e-57
129122	NCOA2	DDX6	0.632519	2.42439e-57
90841	RANBP2	CHD2	0.632521	2.42134e-57
259898	MAPK1	LPP	0.632582	2.34525e-57
81415	LHFPL6	CDH11	0.632599	2.32426e-57
113232	DEK	CTCF	0.632608	2.31282e-57
32456	NUP98	ATRX	0.632617	2.30241e-57
246591	SF3B1	KMT2C	0.63263	2.2863e-57
8254	NCOR1	AFF1	0.632671	2.23694e-57
105841	SPEN	CREB1	0.632678	2.22906e-57
23432	UBR5	ARID1A	0.632835	2.05163e-57
145510	OMD	EPHA3	0.632907	1.9746e-57
206829	TCF12	HIP1	0.632967	1.91292e-57
175976	LEF1	FGFR1	0.633049	1.83256e-57
322069	XPO1	NSD2	0.63313	1.75575e-57
209346	IGF2BP2	HMGA2	0.633183	1.70713e-57
53671	KMT2A	BRD3	0.633188	1.70264e-57
475640	WRN	TPR	0.633209	1.68332e-57
385282	SUZ12	RAF1	0.633219	1.67439e-57
457861	WAS	TENT5C	0.633265	1.63413e-57
230785	MYH9	JAK1	0.633337	1.57357e-57
307774	STAG1	NCOR1	0.63334	1.57089e-57
271501	SOX2	MAP3K13	0.633373	1.54395e-57
128680	ZCCHC8	DDX5	0.633377	1.54006e-57
113432	MAPK1	CTCF	0.633418	1.50763e-57
79465	RANBP2	CDC73	0.633428	1.49908e-57
76393	IL2	CD28	0.633447	1.48441e-57
338307	SETD1B	PBRM1	0.633481	1.45811e-57
307679	PTPN11	NCOR1	0.633486	1.45374e-57
43984	SPEN	BCL9	0.633516	1.43069e-57
44075	ZMYM3	BCL9	0.633527	1.42274e-57
235868	PTPN11	KAT7	0.633538	1.41442e-57
8445	STAT3	AFF1	0.633583	1.38094e-57
143133	ETV6	EML4	0.633601	1.3681e-57
9653	MTOR	AFF4	0.633648	1.33411e-57
368226	TCF12	PRKAR1A	0.633743	1.26896e-57
237129	LPP	KDM5A	0.633746	1.26674e-57
252397	ZMYM2	LATS1	0.63376	1.25731e-57
23086	KDM5A	ARID1A	0.633772	1.24938e-57
44438	LATS2	BCL9L	0.633802	1.23001e-57
288463	PPM1D	MSH6	0.633803	1.22887e-57
170991	KRAS	FBXO11	0.633843	1.20308e-57
23336	SETDB1	ARID1A	0.633855	1.1954e-57
366163	ZNF521	PREX2	0.633869	1.18709e-57
6730	KAT6B	ACVR2A	0.633911	1.16057e-57
42560	SOX21	BCL6	0.633912	1.15985e-57
23965	POLR2A	ARID1B	0.633915	1.15849e-57
66706	SETD2	CBL	0.633921	1.15437e-57
37089	CDK12	BAZ1A	0.63396	1.13093e-57
126052	EPHA3	DDR2	0.63402	1.09532e-57
31897	SPEN	ATR	0.634042	1.08282e-57
383935	ZNF384	RAD21	0.63407	1.06684e-57
314845	SETD2	NIN	0.634099	1.05056e-57
35614	BCLAF1	BARD1	0.634099	1.05048e-57
143833	ERC1	EP300	0.634111	1.04373e-57
92337	SRSF3	CHEK2	0.634113	1.04288e-57
356023	PSIP1	POLQ	0.634139	1.02826e-57
22797	ATR	ARID1A	0.634178	1.00752e-57
90980	USP8	CHD2	0.634213	9.8864e-58
225002	JAK2	IL21R	0.634286	9.51012e-58
28084	LATS1	ATF1	0.634293	9.47509e-58
10505	REL	AKAP9	0.634331	9.28802e-58
183084	LCK	FLI1	0.634339	9.24907e-58
232317	PTPRC	JAK3	0.63436	9.1465e-58
235881	RAD21	KAT7	0.634395	8.97658e-58
340527	TPR	PCM1	0.634423	8.84654e-58
53948	STAG2	BRD3	0.634488	8.54563e-58
160476	POLQ	EZH2	0.634499	8.49526e-58
230959	SKI	JAK1	0.634569	8.18471e-58
340366	PPM1D	PCM1	0.634574	8.16363e-58
334128	TPR	PALB2	0.634582	8.12625e-58
307070	STRN	NCOA4	0.634605	8.02959e-58
10309	LATS1	AKAP9	0.634614	7.98956e-58
31990	ZNF384	ATR	0.634616	7.98363e-58
287767	PSIP1	MSH2	0.63465	7.8375e-58
43435	BCLAF1	BCL9	0.634653	7.8275e-58
235923	SETD1B	KAT7	0.63472	7.55387e-58
171071	NCOA2	FBXO11	0.634722	7.54454e-58
40287	PATZ1	BCL2	0.634738	7.48019e-58
51120	TCF12	BMPR1A	0.634767	7.3649e-58
10390	NF1	AKAP9	0.634776	7.33176e-58
15674	ARHGEF12	APC	0.634798	7.24476e-58
16317	TRRAP	APC	0.634839	7.0894e-58
40320	POU2AF1	BCL2	0.634857	7.02189e-58
14259	ASXL2	AMER1	0.634902	6.85664e-58
309969	USP9X	NF1	0.634904	6.84737e-58
143524	SPEN	EML4	0.634937	6.73043e-58
163762	FANCD2	FANCC	0.634954	6.66853e-58
25436	REL	ARNT	0.634965	6.62962e-58
301297	RANBP2	N4BP2	0.634972	6.60512e-58
16224	SETD1B	APC	0.634983	6.56626e-58
252391	XPO1	LATS1	0.634983	6.56516e-58
107808	NOTCH2	CREBBP	0.635053	6.32541e-58
171029	MED12	FBXO11	0.635071	6.26447e-58
23665	EML4	ARID1B	0.635078	6.2412e-58
23809	KMT2A	ARID1B	0.63508	6.23652e-58
338276	REL	PBRM1	0.635149	6.01015e-58
48845	PMS2	BIRC6	0.635196	5.86195e-58
196858	STAG1	GMPS	0.635225	5.772e-58
287689	NONO	MSH2	0.635247	5.70431e-58
8348	PTPN11	AFF1	0.635335	5.44213e-58
113722	TRIM33	CTCF	0.63534	5.4288e-58
237110	KMT2C	KDM5A	0.635375	5.32969e-58
52797	DEK	BRCA2	0.635407	5.23756e-58
141254	PBRM1	ELK4	0.635411	5.22688e-58
225839	NSD1	IL6ST	0.635423	5.19308e-58
309968	USP8	NF1	0.635456	5.10392e-58
235885	RANBP2	KAT7	0.635472	5.05879e-58
14842	STAG1	AMER1	0.635479	5.04031e-58
413764	TRIM33	SETD1B	0.635507	4.96618e-58
25232	KMT2C	ARNT	0.63551	4.95906e-58
144217	SKI	EP300	0.635527	4.91206e-58
279421	ZNF521	MITF	0.635566	4.81112e-58
106117	DDR2	CREB3L1	0.635587	4.75905e-58
24510	KDM6A	ARID2	0.635646	4.61108e-58
90951	THRAP3	CHD2	0.635646	4.61046e-58
170911	FUBP1	FBXO11	0.635662	4.57286e-58
391725	TRRAP	REL	0.635747	4.36888e-58
19630	NCOR1	ARHGAP35	0.63575	4.36123e-58
19259	BCL9	ARHGAP35	0.635781	4.2892e-58
45272	PCM1	BCLAF1	0.635793	4.26354e-58
27520	POLR2A	ASXL2	0.635793	4.26242e-58
291468	TPR	MTOR	0.635845	4.14559e-58
94506	THRAP3	CIC	0.635867	4.09819e-58
141475	XPO1	ELK4	0.635869	4.09381e-58
28165	NF1	ATF1	0.635884	4.06103e-58
225205	PTPN6	IL21R	0.635909	4.00717e-58
23077	JAK1	ARID1A	0.635917	3.9892e-58
129673	FUBP1	DEK	0.635953	3.9145e-58
129942	RAD21	DEK	0.635963	3.89368e-58
79627	ZNF384	CDC73	0.635987	3.84248e-58
54973	EZH2	BRIP1	0.636008	3.80119e-58
24961	BRD3	ARNT	0.636051	3.71394e-58
163050	FANCC	FANCA	0.636126	3.56707e-58
113676	STIL	CTCF	0.636143	3.53565e-58
8349	PTPN13	AFF1	0.636145	3.53234e-58
151791	KMT2D	ERCC4	0.63617	3.48456e-58
442922	UBR5	STAG2	0.636224	3.38563e-58
119175	NFATC2	CXCR4	0.636271	3.30211e-58
27229	ERC1	ASXL2	0.6363	3.2501e-58
235037	MSI2	KAT6B	0.636375	3.12242e-58
23195	NIN	ARID1A	0.63642	3.04793e-58
262317	TPR	LSM14A	0.636436	3.02193e-58
94304	NSD1	CIC	0.636462	2.98127e-58
282139	SETD2	MLLT10	0.636469	2.96896e-58
246430	N4BP2	KMT2C	0.636501	2.9192e-58
365390	TET2	PRDM2	0.636519	2.89113e-58
31869	SF3B1	ATR	0.636539	2.86054e-58
20572	TOP1	ARHGAP5	0.636566	2.81912e-58
43440	BIRC6	BCL9	0.636585	2.79066e-58
101542	SET	CNTRL	0.636614	2.74719e-58
237114	KRAS	KDM5A	0.636623	2.73524e-58
14408	DNMT3A	AMER1	0.636669	2.6683e-58
25216	KAT6B	ARNT	0.636752	2.55223e-58
32698	ZMYM2	ATRX	0.636758	2.54397e-58
42559	SOX2	BCL6	0.636798	2.48943e-58
94262	MTOR	CIC	0.636847	2.42548e-58
113379	KAT6A	CTCF	0.636854	2.41595e-58
82661	DICER1	CDK12	0.636908	2.34674e-58
9779	QKI	AFF4	0.636911	2.3437e-58
144043	MYH9	EP300	0.636939	2.30798e-58
15856	ERCC4	APC	0.636949	2.29577e-58
24758	SETDB1	ARID2	0.637002	2.23214e-58
334012	RFWD3	PALB2	0.637009	2.22285e-58
237376	SPEN	KDM5A	0.637057	2.167e-58
43954	SETD2	BCL9	0.637066	2.15688e-58
40283	P2RY8	BCL2	0.637078	2.14215e-58
321205	RANBP2	NSD1	0.637092	2.12711e-58
470656	VAV1	TNFRSF14	0.63711	2.10603e-58
430071	STIL	SMC1A	0.637159	2.05152e-58
149918	SNX29	ERC1	0.63716	2.0503e-58
40133	IL21R	BCL2	0.63718	2.02845e-58
442204	TRIM33	STAG1	0.637198	2.00868e-58
129127	NF1	DDX6	0.637207	1.99935e-58
177478	NFE2L2	FGFR2	0.637337	1.86443e-58
289174	PPM1D	MSI2	0.637345	1.85628e-58
174102	SRSF3	FEN1	0.637352	1.84918e-58
40143	JAK3	BCL2	0.637353	1.84838e-58
141383	SMC1A	ELK4	0.637362	1.83935e-58
345388	RFWD3	PHF6	0.63743	1.77368e-58
143387	PBRM1	EML4	0.637433	1.7711e-58
200146	LATS1	GOPC	0.6375	1.70823e-58
306281	REL	NCOA2	0.637519	1.69109e-58
85828	PPM1D	CDKN1B	0.637534	1.67724e-58
105772	RANBP2	CREB1	0.637549	1.66409e-58
327683	STAG2	NUP98	0.637619	1.60267e-58
301459	ZNF384	N4BP2	0.637644	1.58113e-58
386737	TOP1	RANBP2	0.637649	1.57656e-58
79552	SUZ12	CDC73	0.637655	1.57192e-58
247356	TCF12	KMT2D	0.637659	1.56835e-58
78468	FLI1	CD79B	0.637684	1.54718e-58
45468	TRRAP	BCLAF1	0.637694	1.53906e-58
141292	PRDM2	ELK4	0.637716	1.5212e-58
113527	PCBP1	CTCF	0.637735	1.50519e-58
164938	XPO1	FANCD2	0.637827	1.4329e-58
352530	SF3B1	PMS1	0.637835	1.42688e-58
27336	IL6ST	ASXL2	0.637918	1.36424e-58
495556	ZCCHC8	XPO1	0.637976	1.32217e-58
164157	STIL	FANCC	0.638121	1.22267e-58
235741	MLLT6	KAT7	0.638129	1.21777e-58
94055	EP300	CIC	0.638156	1.20028e-58
306312	SETD1B	NCOA2	0.638158	1.19853e-58
301400	TET2	N4BP2	0.638181	1.18392e-58
133289	KAT7	DNMT3A	0.638191	1.17792e-58
354664	SFPQ	POLE	0.638191	1.17739e-58
415924	ZCCHC8	SF3B1	0.638277	1.1241e-58
177563	PTCH1	FGFR2	0.638388	1.05905e-58
14802	SETD1B	AMER1	0.638389	1.0585e-58
222286	NSD3	IKBKB	0.638401	1.0517e-58
172420	LCP1	FCGR2B	0.638401	1.05145e-58
27571	RFWD3	ASXL2	0.638436	1.03195e-58
19649	NSD1	ARHGAP35	0.63845	1.02416e-58
9395	CREBBP	AFF4	0.638455	1.02162e-58
16289	TET2	APC	0.638471	1.01283e-58
383814	SF3B1	RAD21	0.638507	9.92998e-59
46048	RANBP2	BCOR	0.638524	9.84054e-59
487732	XPO1	VHL	0.638562	9.63906e-59
116395	POLR2A	CTNND1	0.638573	9.5846e-59
44537	NT5C2	BCL9L	0.638578	9.5586e-59
230811	NOTCH2	JAK1	0.638587	9.51279e-59
171287	TET2	FBXO11	0.638596	9.46555e-59
239485	SH2B3	KDR	0.638628	9.30604e-59
131038	ERCC4	DICER1	0.638664	9.12264e-59
16325	USP8	APC	0.638721	8.8478e-59
91714	ZNF384	CHD4	0.638817	8.40106e-59
19741	RANBP2	ARHGAP35	0.638841	8.29273e-59
413713	STAG1	SETD1B	0.638867	8.17786e-59
291382	SETD2	MTOR	0.638889	8.08267e-59
27889	CTCF	ATF1	0.63895	7.82048e-59
234566	TET2	KAT6A	0.638955	7.79663e-59
14296	BRD3	AMER1	0.639018	7.53515e-59
160592	SRSF2	EZH2	0.639026	7.50509e-59
32626	SUZ12	ATRX	0.639038	7.45404e-59
8475	THRAP3	AFF1	0.639082	7.28217e-59
222869	JAK2	IKZF1	0.639125	7.11235e-59
113454	MSH2	CTCF	0.6392	6.8315e-59
81204	CREB3L1	CDH11	0.639205	6.81328e-59
44996	EP300	BCLAF1	0.639217	6.76679e-59
2035	SPEN	ABL1	0.639264	6.59745e-59
284385	XPC	MLLT6	0.639305	6.45491e-59
101921	FGFR1	COL1A1	0.639322	6.39596e-59
227167	LCP1	IRF4	0.639337	6.34418e-59
245846	REL	KMT2A	0.639357	6.27273e-59
365287	RANBP2	PRDM2	0.639361	6.26125e-59
38809	MYB	BCL11A	0.639373	6.22171e-59
31837	RFWD3	ATR	0.639409	6.10057e-59
35625	BRCA2	BARD1	0.639448	5.97211e-59
454287	TPR	TCF12	0.639495	5.82254e-59
48780	NCOA4	BIRC6	0.639544	5.66939e-59
22725	USP9X	ARHGEF12	0.6396	5.50083e-59
16072	NCOA1	APC	0.639769	5.01985e-59
45162	LSM14A	BCLAF1	0.639773	5.00939e-59
192497	PTPN11	FUBP1	0.639782	4.98328e-59
276499	SUZ12	MED12	0.639799	4.93989e-59
113383	KDM5A	CTCF	0.639822	4.8775e-59
173982	POLD1	FEN1	0.639829	4.85823e-59
146980	PRDM2	EPS15	0.639836	4.83924e-59
25321	NF1	ARNT	0.639908	4.65631e-59
276292	N4BP2	MED12	0.639915	4.6377e-59
307689	RABEP1	NCOR1	0.639921	4.62194e-59
116557	TOP1	CTNND1	0.639949	4.55381e-59
192978	HNRNPA2B1	FUS	0.640018	4.38637e-59
147139	TRIM33	EPS15	0.640061	4.28437e-59
391733	USP8	REL	0.640078	4.24501e-59
225180	POU2AF1	IL21R	0.640082	4.23648e-59
27080	BCL9	ASXL2	0.640116	4.15852e-59
276302	NCOR2	MED12	0.640179	4.01791e-59
305658	TCF12	NCOA1	0.640211	3.95001e-59
32068	BRAF	ATRX	0.640218	3.9351e-59
1811	MED12	ABL1	0.640233	3.90284e-59
107822	NUP98	CREBBP	0.640237	3.8942e-59
192583	SPEN	FUBP1	0.640276	3.81348e-59
6587	DNMT3A	ACVR2A	0.640424	3.51877e-59
334647	PBX1	PATZ1	0.640432	3.50207e-59
276278	MTOR	MED12	0.640434	3.49876e-59
96845	CREB1	CLTC	0.640455	3.45981e-59
442234	ZMYM2	STAG1	0.64053	3.32103e-59
171294	THRAP3	FBXO11	0.640541	3.30156e-59
196789	RFWD3	GMPS	0.640544	3.29599e-59
306377	TET2	NCOA2	0.640558	3.27059e-59
448636	ZNF384	SUZ12	0.640608	3.18372e-59
491998	XPO1	WRN	0.640654	3.10483e-59
143455	RANBP2	EML4	0.640658	3.0978e-59
141211	NCOR1	ELK4	0.640666	3.0842e-59
386753	UBR5	RANBP2	0.640706	3.01784e-59
372544	WNK2	PTCH1	0.640728	2.98168e-59
361099	STAG1	PPM1D	0.640832	2.81842e-59
307825	TRIM33	NCOR1	0.640838	2.80888e-59
386678	SMC1A	RANBP2	0.640858	2.7784e-59
25468	SETD2	ARNT	0.640868	2.7637e-59
126362	PREX2	DDR2	0.640883	2.74098e-59
235894	RFWD3	KAT7	0.640925	2.67924e-59
423009	TRRAP	SKI	0.640946	2.64857e-59
79058	CLTC	CDC73	0.64099	2.58628e-59
105394	CUL3	CREB1	0.641005	2.56516e-59
230972	SNX29	JAK1	0.641022	2.54074e-59
51524	KAT7	BRAF	0.64103	2.53032e-59
94527	TRRAP	CIC	0.641048	2.50534e-59
386720	TET2	RANBP2	0.64109	2.44871e-59
77823	ITK	CD79A	0.641099	2.43699e-59
447191	USP8	STRN	0.641111	2.42102e-59
223916	TNFRSF14	IKZF3	0.641112	2.41988e-59
119381	TENT5C	CXCR4	0.641114	2.41683e-59
14282	BCL9	AMER1	0.641154	2.36547e-59
415219	ZNF384	SETDB1	0.641181	2.33068e-59
25429	RANBP2	ARNT	0.641195	2.31239e-59
170177	FGFR1	FBLN2	0.641209	2.29465e-59
236044	ZMYM2	KAT7	0.641225	2.27484e-59
129988	SFPQ	DEK	0.641257	2.23529e-59
48834	PHF6	BIRC6	0.641312	2.16946e-59
14843	STAG2	AMER1	0.641339	2.13855e-59
10114	CTCF	AKAP9	0.641376	2.09496e-59
309761	PBRM1	NF1	0.641433	2.03179e-59
246461	NT5C2	KMT2C	0.641473	1.98734e-59
307604	NSD1	NCOR1	0.641505	1.95263e-59
442915	TRIM33	STAG2	0.641509	1.94915e-59
53655	KAT6A	BRD3	0.641516	1.94131e-59
44869	BRD3	BCLAF1	0.641554	1.90152e-59
252367	TRIM33	LATS1	0.641582	1.87218e-59
327714	THRAP3	NUP98	0.641605	1.84883e-59
97380	USP9X	CLTC	0.641746	1.71264e-59
101863	EBF1	COL1A1	0.641762	1.69739e-59
94823	FLT3	CIITA	0.641794	1.66831e-59
52572	TPR	BRCA1	0.641838	1.62882e-59
107572	ERC1	CREBBP	0.641925	1.5525e-59
234542	STAG2	KAT6A	0.641935	1.54462e-59
288646	WNK2	MSH6	0.641971	1.51456e-59
252180	PHF6	LATS1	0.642017	1.47669e-59
113398	KNL1	CTCF	0.642043	1.45576e-59
24214	ATF1	ARID2	0.64216	1.36593e-59
211859	WRN	HOOK3	0.642174	1.35533e-59
55233	PHF6	BRIP1	0.642182	1.34961e-59
130612	POLE	DGCR8	0.642215	1.32552e-59
383782	RFWD3	RAD21	0.642226	1.31737e-59
143516	SMC1A	EML4	0.642266	1.28845e-59
307734	SETD1B	NCOR1	0.642282	1.27754e-59
174034	RECQL4	FEN1	0.642295	1.26831e-59
94435	SETD2	CIC	0.642317	1.25293e-59
38582	DNMT3A	BCL11A	0.642321	1.25053e-59
259904	MED12	LPP	0.642333	1.24231e-59
208222	SOX2	HLF	0.642334	1.24143e-59
334772	SMARCB1	PATZ1	0.64238	1.21057e-59
51777	SF3B1	BRAF	0.642381	1.21025e-59
237438	TRRAP	KDM5A	0.64241	1.19085e-59
129634	FANCD2	DEK	0.642411	1.19041e-59
45416	STAG2	BCLAF1	0.64245	1.16548e-59
235925	SETDB1	KAT7	0.642458	1.16045e-59
301304	REL	N4BP2	0.642464	1.15657e-59
316155	PATZ1	NONO	0.642481	1.14571e-59
354626	RBM10	POLE	0.642533	1.11366e-59
128193	ERCC3	DDX5	0.642664	1.03632e-59
23337	SF3B1	ARID1A	0.642669	1.03363e-59
227247	NFATC2	IRF4	0.642672	1.03182e-59
58280	WDCP	BUB1B	0.642672	1.03164e-59
287829	SF3B1	MSH2	0.642706	1.01301e-59
386695	STAG1	RANBP2	0.642724	1.00278e-59
151317	SF3B1	ERCC3	0.642784	9.70382e-60
29506	LATS1	ATM	0.642799	9.62385e-60
435779	TET2	SPEN	0.642813	9.55084e-60
235253	STAG2	KAT6B	0.642831	9.45545e-60
345375	RAD21	PHF6	0.642839	9.418e-60
24626	NSD1	ARID2	0.642845	9.38354e-60
234463	RANBP2	KAT6A	0.642859	9.31183e-60
371018	SFRP4	PRRX1	0.642893	9.14213e-60
101362	MLLT6	CNTRL	0.642905	9.08081e-60
304028	NCOA2	NBN	0.642907	9.0712e-60
10384	NCOA1	AKAP9	0.642925	8.98277e-60
52148	FEN1	BRCA1	0.642926	8.97618e-60
235995	THRAP3	KAT7	0.642932	8.94769e-60
352642	XPO1	PMS1	0.64295	8.8605e-60
97376	UBR5	CLTC	0.642965	8.78983e-60
92321	SMARCB1	CHEK2	0.64298	8.71335e-60
247178	NUP98	KMT2D	0.642997	8.63374e-60
252077	MAPK1	LATS1	0.643076	8.26864e-60
45375	SETD1B	BCLAF1	0.643079	8.2536e-60
386747	TRIP11	RANBP2	0.643106	8.13443e-60
334763	SIX1	PATZ1	0.643159	7.90086e-60
235243	SPEN	KAT6B	0.643164	7.88065e-60
314789	PTPN11	NIN	0.643222	7.63258e-60
164053	PSIP1	FANCC	0.643235	7.57623e-60
97247	REL	CLTC	0.64327	7.43258e-60
113557	PPM1D	CTCF	0.643327	7.205e-60
32649	THRAP3	ATRX	0.643332	7.18347e-60
141451	TRIM33	ELK4	0.643436	6.78419e-60
113482	NCOR1	CTCF	0.64344	6.76912e-60
9378	CLIP1	AFF4	0.643459	6.69948e-60
29215	BCLAF1	ATM	0.643497	6.56001e-60
306244	PRDM2	NCOA2	0.643511	6.51093e-60
234395	PBRM1	KAT6A	0.643535	6.42642e-60
111473	RHOH	CSF1R	0.643559	6.34328e-60
376070	TNFRSF14	PTPN6	0.643574	6.28929e-60
1625	EP300	ABL1	0.643578	6.27748e-60
105911	USP8	CREB1	0.643578	6.27667e-60
435816	USP9X	SPEN	0.643597	6.20981e-60
79461	RAD21	CDC73	0.643681	5.93038e-60
24087	STAT3	ARID1B	0.643682	5.92701e-60
116562	TPR	CTNND1	0.643693	5.89099e-60
225819	NCOA4	IL6ST	0.643803	5.54535e-60
252378	USP9X	LATS1	0.643844	5.42163e-60
139769	MUC4	ELF3	0.643926	5.18256e-60
45301	PPM1D	BCLAF1	0.643947	5.12272e-60
94720	CSF1R	CIITA	0.644001	4.97388e-60
413696	SMC1A	SETD1B	0.644003	4.96838e-60
150016	ZNF384	ERC1	0.644043	4.85886e-60
5721	ARID1A	ACVR1B	0.644073	4.77973e-60
305452	NCOR1	NCOA1	0.644118	4.66161e-60
235747	MSH6	KAT7	0.644124	4.64713e-60
57142	FNBP1	BTK	0.644141	4.60446e-60
79407	PHF6	CDC73	0.644202	4.45127e-60
309977	WRN	NF1	0.644232	4.37899e-60
143241	KAT6A	EML4	0.644334	4.13946e-60
186695	MUC4	FOXA1	0.644378	4.03919e-60
35782	FANCD2	BARD1	0.644382	4.03171e-60
107946	SF3B1	CREBBP	0.644485	3.80826e-60
445717	SUZ12	STIL	0.644492	3.79467e-60
248059	SUZ12	KNL1	0.644519	3.738e-60
52844	FANCA	BRCA2	0.644567	3.64039e-60
85542	ETV6	CDKN1B	0.644574	3.62586e-60
121389	PRKCB	CYSLTR2	0.644587	3.60017e-60
253058	TGFBR2	LATS2	0.644625	3.52625e-60
134845	OMD	EBF1	0.64472	3.34455e-60
19262	BCOR	ARHGAP35	0.644737	3.3137e-60
139032	MDM4	EIF4A2	0.644758	3.27679e-60
234964	KDM5A	KAT6B	0.644821	3.1633e-60
383856	STIL	RAD21	0.644832	3.14556e-60
42280	KAT6B	BCL6	0.644897	3.03314e-60
52592	WDCP	BRCA1	0.644908	3.01588e-60
48646	HOOK3	BIRC6	0.644946	2.95277e-60
184507	LCP1	FLT3	0.644978	2.90026e-60
66787	TOP1	CBL	0.645043	2.79795e-60
[truncated: 2,517 more rows]
