# Supplementary material for: A comprehensive prognostic score for head and neck squamous cancer driver genes and phenotype traits
Source: Discov Oncol. 2023 Oct 28;14:193. doi: 10.1007/s12672-023-00796-y (PMC10613197; doi:10.1007/s12672-023-00796-y)
Supplement: Supplementary file 5 — Additional file 5: Gene pairs with strong interactions in both datasets. [file 12672_2023_796_MOESM5_ESM.xlsx]

## Sheet: cor_fin
	id	variable	value	p	pair
232	MLLT10	ABI1	0.645944	9.04356e-13	MLLT10-ABI1
462	BRD3	ABL1	0.604877	5.32198e-11	BRD3-ABL1
1010	ITGAV	ACVR1	0.664786	1.12487e-13	ITGAV-ACVR1
1928	PBX1	ACVR2A	0.638592	1.9619e-12	PBX1-ACVR2A
4266	FGFR1	AKT3	0.617206	1.66613e-11	FGFR1-AKT3
4428	PRKD1	AKT3	0.644546	1.04951e-12	PRKD1-AKT3
7620	KMT2D	ARID1A	0.637577	2.17987e-12	KMT2D-ARID1A
8869	LPP	ARNT	0.604594	5.46258e-11	LPP-ARNT
10612	PTPN11	ATF1	0.691242	4.61482e-15	PTPN11-ATF1
11912	TET2	ATRX	0.609936	3.32465e-11	TET2-ATRX
14492	CDKN1B	BCL2	0.665487	1.03795e-13	CDKN1B-BCL2
14600	IKZF1	BCL2	0.640362	1.63136e-12	IKZF1-BCL2
18177	BRCA2	BLM	0.638314	2.01945e-12	BRCA2-BLM
18182	BUB1B	BLM	0.701642	1.19567e-15	BUB1B-BLM
19418	BUB1B	BRCA1	0.669077	6.85073e-14	BUB1B-BRCA1
19473	DEK	BRCA1	0.669712	6.36163e-14	DEK-BRCA1
19509	FEN1	BRCA1	0.628827	5.31792e-12	FEN1-BRCA1
19569	KNL1	BRCA1	0.613522	2.36984e-11	KNL1-BRCA1
19662	POLQ	BRCA1	0.699194	1.65174e-15	POLQ-BRCA1
19729	STIL	BRCA1	0.634554	2.97597e-12	STIL-BRCA1
19830	BUB1B	BRCA2	0.654766	3.47091e-13	BUB1B-BRCA2
19981	KNL1	BRCA2	0.641524	1.4443e-12	KNL1-BRCA2
20074	POLQ	BRCA2	0.662129	1.52292e-13	POLQ-BRCA2
20582	TSC1	BRD3	0.727768	3.0633e-17	TSC1-BRD3
21157	FEN1	BRIP1	0.698046	1.91978e-15	FEN1-BRIP1
21484	CCR7	BTK	0.628761	5.35324e-12	CCR7-BTK
21487	CD28	BTK	0.618563	1.46171e-11	CD28-BTK
21489	CD79A	BTK	0.708523	4.73637e-16	CD79A-BTK
21490	CD79B	BTK	0.655604	3.16392e-13	CD79B-BTK
21578	FNBP1	BTK	0.650544	5.51059e-13	FNBP1-BTK
21604	IKZF1	BTK	0.76099	1.49817e-19	IKZF1-BTK
21605	IKZF3	BTK	0.790652	5.89711e-22	IKZF3-BTK
21609	IRF4	BTK	0.655418	3.22988e-13	IRF4-BTK
21611	ITK	BTK	0.693866	3.29989e-15	ITK-BTK
21697	P2RY8	BTK	0.803097	4.39123e-23	P2RY8-BTK
21731	PRKCB	BTK	0.778666	6.12315e-21	PRKCB-BTK
21740	PTPRC	BTK	0.732154	1.58841e-17	PTPRC-BTK
21755	RHOH	BTK	0.729964	2.20849e-17	RHOH-BTK
21809	TNFRSF17	BTK	0.681443	1.56596e-14	TNFRSF17-BTK
21822	VAV1	BTK	0.66255	1.45176e-13	VAV1-BTK
21906	CDK4	BUB1B	0.614716	2.11521e-11	CDK4-BUB1B
21945	DEK	BUB1B	0.659311	2.09297e-13	DEK-BUB1B
21981	FEN1	BUB1B	0.746757	1.6194e-18	FEN1-BUB1B
22041	KNL1	BUB1B	0.802724	4.75987e-23	KNL1-BUB1B
22042	KNSTRN	BUB1B	0.817894	1.5559e-24	KNSTRN-BUB1B
22071	MSH6	BUB1B	0.627707	5.94904e-12	MSH6-BUB1B
22134	POLQ	BUB1B	0.701342	1.24407e-15	POLQ-BUB1B
22201	STIL	BUB1B	0.708525	4.73505e-16	STIL-BUB1B
24371	CD28	CCR7	0.67929	2.03531e-14	CD28-CCR7
24374	CD79B	CCR7	0.631264	4.1602e-12	CD79B-CCR7
24408	CXCR4	CCR7	0.773899	1.49214e-20	CXCR4-CCR7
24458	FLI1	CCR7	0.640245	1.65147e-12	FLI1-CCR7
24462	FNBP1	CCR7	0.626132	6.95988e-12	FNBP1-CCR7
24488	IKZF1	CCR7	0.892308	1.39994e-34	IKZF1-CCR7
24489	IKZF3	CCR7	0.693595	3.41687e-15	IKZF3-CCR7
24491	IL21R	CCR7	0.695996	2.5069e-15	IL21R-CCR7
24493	IRF4	CCR7	0.68364	1.19573e-14	IRF4-CCR7
24495	ITK	CCR7	0.83718	1.23176e-26	ITK-CCR7
24498	JAK3	CCR7	0.640822	1.55457e-12	JAK3-CCR7
24521	LCK	CCR7	0.724664	4.83962e-17	LCK-CCR7
24522	LCP1	CCR7	0.65458	3.54302e-13	LCP1-CCR7
24581	P2RY8	CCR7	0.758727	2.2116e-19	P2RY8-CCR7
24615	PRKCB	CCR7	0.812983	4.87134e-24	PRKCB-CCR7
24624	PTPRC	CCR7	0.825229	2.64949e-25	PTPRC-CCR7
24639	RHOH	CCR7	0.850774	2.73704e-28	RHOH-CCR7
24813	CSF1R	CD209	0.608062	3.96143e-11	CSF1R-CD209
25321	JAK2	CD274	0.662235	1.50474e-13	JAK2-CD274
25415	PDCD1LG2	CD274	0.675965	3.0377e-14	PDCD1LG2-CD274
25644	CXCR4	CD28	0.602406	6.67718e-11	CXCR4-CD28
25724	IKZF1	CD28	0.740416	4.44687e-18	IKZF1-CD28
25725	IKZF3	CD28	0.777726	7.31222e-21	IKZF3-CD28
25727	IL21R	CD28	0.726235	3.84287e-17	IL21R-CD28
25731	ITK	CD28	0.722417	6.71253e-17	ITK-CD28
25757	LCK	CD28	0.603908	5.81863e-11	LCK-CD28
25817	P2RY8	CD28	0.730217	2.12623e-17	P2RY8-CD28
25851	PRKCB	CD28	0.76661	5.58925e-20	PRKCB-CD28
25860	PTPRC	CD28	0.711583	3.1105e-16	PTPRC-CD28
25875	RHOH	CD28	0.654905	3.41806e-13	RHOH-CD28
26036	CIITA	CD74	0.701647	1.19481e-15	CIITA-CD74
26049	CSF1R	CD74	0.81604	2.40352e-24	CSF1R-CD74
26056	CXCR4	CD74	0.688033	6.92215e-15	CXCR4-CD74
26099	FCGR2B	CD74	0.606954	4.39159e-11	FCGR2B-CD74
26136	IKZF1	CD74	0.68137	1.58003e-14	IKZF1-CD74
26139	IL21R	CD74	0.645674	9.30816e-13	IL21R-CD74
26143	ITK	CD74	0.684307	1.10118e-14	ITK-CD74
26146	JAK3	CD74	0.695925	2.52989e-15	JAK3-CD74
26169	LCK	CD74	0.644126	1.09741e-12	LCK-CD74
26170	LCP1	CD74	0.701313	1.24895e-15	LCP1-CD74
26261	PRF1	CD74	0.620482	1.21331e-11	PRF1-CD74
26272	PTPRC	CD74	0.711233	3.26459e-16	PTPRC-CD74
26340	TNFRSF14	CD74	0.611111	2.97709e-11	TNFRSF14-CD74
26434	CD79B	CD79A	0.736271	8.47265e-18	CD79B-CD79A
26534	HERPUD1	CD79A	0.694152	3.18068e-15	HERPUD1-CD79A
26549	IKZF3	CD79A	0.667611	8.12296e-14	IKZF3-CD79A
26553	IRF4	CD79A	0.760092	1.74937e-19	IRF4-CD79A
26641	P2RY8	CD79A	0.719632	1.00245e-16	P2RY8-CD79A
26668	POU2AF1	CD79A	0.811979	6.12542e-24	POU2AF1-CD79A
26675	PRKCB	CD79A	0.635408	2.72644e-12	PRKCB-CD79A
26699	RHOH	CD79A	0.665949	9.84165e-14	RHOH-CD79A
26753	TNFRSF17	CD79A	0.872381	2.75112e-31	TNFRSF17-CD79A
26960	IKZF1	CD79B	0.644838	1.01739e-12	IKZF1-CD79B
26961	IKZF3	CD79B	0.61146	2.8807e-11	IKZF3-CD79B
26965	IRF4	CD79B	0.656877	2.74725e-13	IRF4-CD79B
27053	P2RY8	CD79B	0.733573	1.28061e-17	P2RY8-CD79B
27080	POU2AF1	CD79B	0.67173	5.02148e-14	POU2AF1-CD79B
27087	PRKCB	CD79B	0.729348	2.42165e-17	PRKCB-CD79B
27111	RHOH	CD79B	0.698328	1.85022e-15	RHOH-CD79B
27165	TNFRSF17	CD79B	0.614163	2.22959e-11	TNFRSF17-CD79B
27178	VAV1	CD79B	0.609174	3.57088e-11	VAV1-CD79B
27689	COL1A1	CDH11	0.778847	5.91713e-21	COL1A1-CDH11
27690	COL3A1	CDH11	0.807933	1.52175e-23	COL3A1-CDH11
27708	DDR2	CDH11	0.7121	2.89586e-16	DDR2-CDH11
27745	FBLN2	CDH11	0.690448	5.10479e-15	FBLN2-CDH11
27876	OMD	CDH11	0.623375	9.14075e-12	OMD-CDH11
27889	PDGFRA	CDH11	0.626933	6.42653e-12	PDGFRA-CDH11
27890	PDGFRB	CDH11	0.751994	6.87194e-19	PDGFRB-CDH11
27913	PRRX1	CDH11	0.772033	2.10196e-20	PRRX1-CDH11
27948	SFRP4	CDH11	0.716667	1.52826e-16	SFRP4-CDH11
27976	TCF12	CDH11	0.601463	7.27735e-11	TCF12-CDH11
28011	ZEB1	CDH11	0.806688	2.00484e-23	ZEB1-CDH11
28016	ZNF521	CDH11	0.620899	1.16491e-11	ZNF521-CDH11
28663	MSH6	CDK4	0.692669	3.84734e-15	MSH6-CDK4
28689	NONO	CDK4	0.703445	9.40445e-16	NONO-CDK4
30368	PLAG1	CHCHD7	0.792379	4.15639e-22	PLAG1-CHCHD7
32641	CSF1R	CIITA	0.606249	4.68854e-11	CSF1R-CIITA
32728	IKZF1	CIITA	0.632184	3.78957e-12	IKZF1-CIITA
32738	JAK3	CIITA	0.633035	3.47543e-12	JAK3-CIITA
34694	COL3A1	COL1A1	0.918933	3.65865e-40	COL3A1-COL1A1
34712	DDR2	COL1A1	0.759483	1.94283e-19	DDR2-COL1A1
34749	FBLN2	COL1A1	0.768345	4.09946e-20	FBLN2-COL1A1
34880	OMD	COL1A1	0.613319	2.41602e-11	OMD-COL1A1
34893	PDGFRA	COL1A1	0.606097	4.75482e-11	PDGFRA-COL1A1
34894	PDGFRB	COL1A1	0.84956	3.90446e-28	PDGFRB-COL1A1
34917	PRRX1	COL1A1	0.775694	1.0696e-20	PRRX1-COL1A1
34952	SFRP4	COL1A1	0.654669	3.50843e-13	SFRP4-COL1A1
35015	ZEB1	COL1A1	0.702408	1.07996e-15	ZEB1-COL1A1
35020	ZNF521	COL1A1	0.619098	1.38781e-11	ZNF521-COL1A1
35124	DDR2	COL3A1	0.745844	1.87628e-18	DDR2-COL3A1
35133	EBF1	COL3A1	0.631307	4.14202e-12	EBF1-COL3A1
35161	FBLN2	COL3A1	0.766712	5.48897e-20	FBLN2-COL3A1
35292	OMD	COL3A1	0.687479	7.41989e-15	OMD-COL3A1
35305	PDGFRA	COL3A1	0.671066	5.42896e-14	PDGFRA-COL3A1
35306	PDGFRB	COL3A1	0.815357	2.81749e-24	PDGFRB-COL3A1
35329	PRRX1	COL3A1	0.791476	4.99218e-22	PRRX1-COL3A1
35364	SFRP4	COL3A1	0.747492	1.43758e-18	SFRP4-COL3A1
35427	ZEB1	COL3A1	0.781159	3.80979e-21	ZEB1-COL3A1
35432	ZNF521	COL3A1	0.661403	1.65349e-13	ZNF521-COL3A1
38004	CXCR4	CSF1R	0.615144	2.03035e-11	CXCR4-CSF1R
38047	FCGR2B	CSF1R	0.681661	1.52472e-14	FCGR2B-CSF1R
38054	FLI1	CSF1R	0.653125	4.15749e-13	FLI1-CSF1R
38084	IKZF1	CSF1R	0.67645	2.86609e-14	IKZF1-CSF1R
38091	ITK	CSF1R	0.677107	2.64891e-14	ITK-CSF1R
38118	LCP1	CSF1R	0.639465	1.79155e-12	LCP1-CSF1R
38159	NFATC2	CSF1R	0.732321	1.54861e-17	NFATC2-CSF1R
38209	PRF1	CSF1R	0.609795	3.36886e-11	PRF1-CSF1R
38220	PTPRC	CSF1R	0.729419	2.39598e-17	PTPRC-CSF1R
38249	SH2B3	CSF1R	0.601143	7.4924e-11	SH2B3-CSF1R
38304	WAS	CSF1R	0.658605	2.26544e-13	WAS-CSF1R
40931	FCGR2B	CXCR4	0.647575	7.59416e-13	FCGR2B-CXCR4
40938	FLI1	CXCR4	0.717584	1.3421e-16	FLI1-CXCR4
40968	IKZF1	CXCR4	0.798986	1.05672e-22	IKZF1-CXCR4
40969	IKZF3	CXCR4	0.677693	2.46865e-14	IKZF3-CXCR4
40971	IL21R	CXCR4	0.617234	1.6616e-11	IL21R-CXCR4
40975	ITK	CXCR4	0.819887	9.69412e-25	ITK-CXCR4
40978	JAK3	CXCR4	0.674543	3.59956e-14	JAK3-CXCR4
41001	LCK	CXCR4	0.71874	1.13868e-16	LCK-CXCR4
41002	LCP1	CXCR4	0.761868	1.28674e-19	LCP1-CXCR4
41061	P2RY8	CXCR4	0.636925	2.3319e-12	P2RY8-CXCR4
41095	PRKCB	CXCR4	0.737629	6.86878e-18	PRKCB-CXCR4
41104	PTPRC	CXCR4	0.793431	3.35286e-22	PTPRC-CXCR4
41119	RHOH	CXCR4	0.7541	4.83923e-19	RHOH-CXCR4
42549	EBF1	DDR2	0.685796	9.15411e-15	EBF1-DDR2
42577	FBLN2	DDR2	0.840527	4.98751e-27	FBLN2-DDR2
42582	FGFR1	DDR2	0.662882	1.39802e-13	FGFR1-DDR2
42708	OMD	DDR2	0.639322	1.81851e-12	OMD-DDR2
42721	PDGFRA	DDR2	0.699886	1.50806e-15	PDGFRA-DDR2
42722	PDGFRB	DDR2	0.82057	8.23183e-25	PDGFRB-DDR2
42745	PRRX1	DDR2	0.775147	1.18426e-20	PRRX1-DDR2
42771	RUNX1T1	DDR2	0.709478	4.15641e-16	RUNX1T1-DDR2
42780	SFRP4	DDR2	0.676464	2.86151e-14	SFRP4-DDR2
42843	ZEB1	DDR2	0.786385	1.38014e-21	ZEB1-DDR2
42848	ZNF521	DDR2	0.759126	2.06549e-19	ZNF521-DDR2
44730	MSH2	DEK	0.619683	1.31132e-11	MSH2-DEK
44731	MSH6	DEK	0.637923	2.10297e-12	MSH6-DEK
44794	POLQ	DEK	0.614539	2.1512e-11	POLQ-DEK
46416	OMD	EBF1	0.671306	5.27811e-14	OMD-EBF1
46429	PDGFRA	EBF1	0.727018	3.42323e-17	PDGFRA-EBF1
46430	PDGFRB	EBF1	0.644695	1.03305e-12	PDGFRB-EBF1
46453	PRRX1	EBF1	0.69459	3.00655e-15	PRRX1-EBF1
46459	PTPRB	EBF1	0.62554	7.38066e-12	PTPRB-EBF1
46479	RUNX1T1	EBF1	0.819316	1.11083e-24	RUNX1T1-EBF1
46551	ZEB1	EBF1	0.734198	1.1643e-17	ZEB1-EBF1
46556	ZNF521	EBF1	0.823219	4.33885e-25	ZNF521-EBF1
47504	ERBB3	ELF3	0.676958	2.69669e-14	ERBB3-ELF3
47619	MUC4	ELF3	0.694977	2.85988e-15	MUC4-ELF3
47763	TMPRSS2	ELF3	0.667536	8.19361e-14	TMPRSS2-ELF3
48888	OMD	ELN	0.638214	2.04042e-12	OMD-ELN
48951	RUNX1T1	ELN	0.69935	1.61821e-15	RUNX1T1-ELN
49028	ZNF521	ELN	0.683433	1.22659e-14	ZNF521-ELN
57952	OMD	FBLN2	0.659569	2.0332e-13	OMD-FBLN2
57965	PDGFRA	FBLN2	0.680533	1.74997e-14	PDGFRA-FBLN2
57966	PDGFRB	FBLN2	0.789321	7.70471e-22	PDGFRB-FBLN2
57989	PRRX1	FBLN2	0.749906	9.69721e-19	PRRX1-FBLN2
58024	SFRP4	FBLN2	0.634024	3.14191e-12	SFRP4-FBLN2
58087	ZEB1	FBLN2	0.71262	2.69428e-16	ZEB1-FBLN2
58092	ZNF521	FBLN2	0.740765	4.20963e-18	ZNF521-FBLN2
58654	FLI1	FCGR2B	0.618079	1.53163e-11	FLI1-FCGR2B
58684	IKZF1	FCGR2B	0.728226	2.86225e-17	IKZF1-FCGR2B
58691	ITK	FCGR2B	0.748982	1.12791e-18	ITK-FCGR2B
58717	LCK	FCGR2B	0.606922	4.40471e-11	LCK-FCGR2B
58718	LCP1	FCGR2B	0.629915	4.76724e-12	LCP1-FCGR2B
58811	PRKCB	FCGR2B	0.637168	2.27399e-12	PRKCB-FCGR2B
58820	PTPRC	FCGR2B	0.711383	3.19787e-16	PTPRC-FCGR2B
58835	RHOH	FCGR2B	0.608081	3.95462e-11	RHOH-FCGR2B
60048	PRKD1	FGFR1	0.765459	6.8558e-20	PRKD1-FGFR1
60049	PRRX1	FGFR1	0.642855	1.25533e-12	PRRX1-FGFR1
60152	ZNF521	FGFR1	0.663714	1.27151e-13	ZNF521-FGFR1
60920	SOX2	FGFR2	0.671076	5.42298e-14	SOX2-FGFR2
61568	IKZF1	FLI1	0.711779	3.02731e-16	IKZF1-FLI1
61569	IKZF3	FLI1	0.630045	4.70508e-12	IKZF3-FLI1
61575	ITK	FLI1	0.741783	3.58558e-18	ITK-FLI1
61601	LCK	FLI1	0.622963	9.51833e-12	LCK-FLI1
61602	LCP1	FLI1	0.712682	2.67095e-16	LCP1-FLI1
61643	NFATC2	FLI1	0.627178	6.27143e-12	NFATC2-FLI1
61695	PRKCB	FLI1	0.705907	6.75572e-16	PRKCB-FLI1
61704	PTPRC	FLI1	0.726262	3.82765e-17	PTPRC-FLI1
61719	RHOH	FLI1	0.603643	5.96177e-11	RHOH-FLI1
61788	WAS	FLI1	0.61185	2.77639e-11	WAS-FLI1
62037	MSN	FLNA	0.625023	7.76854e-12	MSN-FLNA
62044	MYH9	FLNA	0.747489	1.4383e-18	MYH9-FLNA
62519	PRKCB	FLT3	0.610998	3.00893e-11	PRKCB-FLT3
63216	IKZF1	FNBP1	0.781374	3.65552e-21	IKZF1-FNBP1
63217	IKZF3	FNBP1	0.716346	1.59904e-16	IKZF3-FNBP1
63219	IL21R	FNBP1	0.619738	1.30429e-11	IL21R-FNBP1
63223	ITK	FNBP1	0.697237	2.13343e-15	ITK-FNBP1
63291	NFATC2	FNBP1	0.607766	4.07231e-11	NFATC2-FNBP1
63309	P2RY8	FNBP1	0.716398	1.58726e-16	P2RY8-FNBP1
63343	PRKCB	FNBP1	0.687227	7.65771e-15	PRKCB-FNBP1
63352	PTPRC	FNBP1	0.731602	1.72646e-17	PTPRC-FNBP1
63831	TMPRSS2	FOXA1	0.691225	4.62481e-15	TMPRSS2-FOXA1
63850	WNK2	FOXA1	0.633526	3.30561e-12	WNK2-FOXA1
64072	LATS2	FOXO1	0.618962	1.40623e-11	LATS2-FOXO1
66231	PTCH1	GLI1	0.710732	3.49839e-16	PTCH1-GLI1
67885	PTPRK	GOPC	0.613132	2.45928e-11	PTPRK-GOPC
68253	P2RY8	HERPUD1	0.628801	5.33197e-12	P2RY8-HERPUD1
68365	TNFRSF17	HERPUD1	0.746356	1.72785e-18	TNFRSF17-HERPUD1
70320	PBX1	HLF	0.641209	1.49283e-12	PBX1-HLF
71467	KAT6A	HOOK3	0.641016	1.52324e-12	KAT6A-HOOK3
73527	KAT6A	IKBKB	0.71848	1.18158e-16	KAT6A-IKBKB
73929	IKZF3	IKZF1	0.8067	1.99983e-23	IKZF3-IKZF1
73931	IL21R	IKZF1	0.734625	1.09079e-17	IL21R-IKZF1
73933	IRF4	IKZF1	0.734396	1.12958e-17	IRF4-IKZF1
73935	ITK	IKZF1	0.921549	8.19624e-41	ITK-IKZF1
73937	JAK2	IKZF1	0.609808	3.36501e-11	JAK2-IKZF1
73938	JAK3	IKZF1	0.662808	1.40989e-13	JAK3-IKZF1
73961	LCK	IKZF1	0.74829	1.26271e-18	LCK-IKZF1
73962	LCP1	IKZF1	0.701882	1.15813e-15	LCP1-IKZF1
74003	NFATC2	IKZF1	0.656604	2.83199e-13	NFATC2-IKZF1
74021	P2RY8	IKZF1	0.83673	1.38897e-26	P2RY8-IKZF1
74048	POU2AF1	IKZF1	0.646061	8.93065e-13	POU2AF1-IKZF1
74053	PRF1	IKZF1	0.6954	2.70799e-15	PRF1-IKZF1
74055	PRKCB	IKZF1	0.891826	1.71116e-34	PRKCB-IKZF1
74064	PTPRC	IKZF1	0.913151	8.41159e-39	PTPRC-IKZF1
74079	RHOH	IKZF1	0.854409	9.27511e-29	RHOH-IKZF1
74146	VAV1	IKZF1	0.652713	4.34979e-13	VAV1-IKZF1
74148	WAS	IKZF1	0.616599	1.76625e-11	WAS-IKZF1
74343	IL21R	IKZF3	0.692069	4.15386e-15	IL21R-IKZF3
74345	IRF4	IKZF3	0.63497	2.85163e-12	IRF4-IKZF3
74347	ITK	IKZF3	0.788972	8.26078e-22	ITK-IKZF3
74373	LCK	IKZF3	0.70146	1.22476e-15	LCK-IKZF3
74374	LCP1	IKZF3	0.621549	1.09327e-11	LCP1-IKZF3
74415	NFATC2	IKZF3	0.633368	3.35939e-12	NFATC2-IKZF3
74433	P2RY8	IKZF3	0.835914	1.725e-26	P2RY8-IKZF3
74460	POU2AF1	IKZF3	0.612783	2.54189e-11	POU2AF1-IKZF3
74465	PRF1	IKZF3	0.614698	2.11881e-11	PRF1-IKZF3
74467	PRKCB	IKZF3	0.870178	5.88108e-31	PRKCB-IKZF3
74476	PTPRC	IKZF3	0.809687	1.02854e-23	PTPRC-IKZF3
74491	RHOH	IKZF3	0.729677	2.30546e-17	RHOH-IKZF3
74544	TNFRSF14	IKZF3	0.679944	1.87997e-14	TNFRSF14-IKZF3
74545	TNFRSF17	IKZF3	0.601867	7.01415e-11	TNFRSF17-IKZF3
74558	VAV1	IKZF3	0.730894	1.92073e-17	VAV1-IKZF3
75169	IRF4	IL21R	0.638742	1.93153e-12	IRF4-IL21R
75171	ITK	IL21R	0.675846	3.08127e-14	ITK-IL21R
75173	JAK2	IL21R	0.662881	1.39828e-13	JAK2-IL21R
75174	JAK3	IL21R	0.643289	1.1991e-12	JAK3-IL21R
75197	LCK	IL21R	0.68288	1.31292e-14	LCK-IL21R
75198	LCP1	IL21R	0.701958	1.14648e-15	LCP1-IL21R
75257	P2RY8	IL21R	0.644648	1.03816e-12	P2RY8-IL21R
75289	PRF1	IL21R	0.641182	1.49701e-12	PRF1-IL21R
75291	PRKCB	IL21R	0.70599	6.68042e-16	PRKCB-IL21R
75298	PTPN6	IL21R	0.646419	8.59584e-13	PTPN6-IL21R
75300	PTPRC	IL21R	0.783063	2.64025e-21	PTPRC-IL21R
75315	RHOH	IL21R	0.645021	9.97852e-13	RHOH-IL21R
75368	TNFRSF14	IL21R	0.626492	6.71518e-12	TNFRSF14-IL21R
75382	VAV1	IL21R	0.65408	3.74338e-13	VAV1-IL21R
75687	PIK3R1	IL6ST	0.611979	2.74291e-11	PIK3R1-IL6ST
75995	ITK	IRF4	0.617889	1.5599e-11	ITK-IRF4
75998	JAK3	IRF4	0.604242	5.64271e-11	JAK3-IRF4
76022	LCP1	IRF4	0.613714	2.32704e-11	LCP1-IRF4
76081	P2RY8	IRF4	0.704592	8.06447e-16	P2RY8-IRF4
76108	POU2AF1	IRF4	0.745229	2.07119e-18	POU2AF1-IRF4
76115	PRKCB	IRF4	0.676865	2.72705e-14	PRKCB-IRF4
76124	PTPRC	IRF4	0.686452	8.43565e-15	PTPRC-IRF4
76139	RHOH	IRF4	0.749965	9.60321e-19	RHOH-IRF4
76193	TNFRSF17	IRF4	0.722077	7.05078e-17	TNFRSF17-IRF4
76206	VAV1	IRF4	0.616301	1.81749e-11	VAV1-IRF4
76845	LCK	ITK	0.801957	5.61413e-23	LCK-ITK
76846	LCP1	ITK	0.668705	7.15444e-14	LCP1-ITK
76887	NFATC2	ITK	0.669705	6.36724e-14	NFATC2-ITK
76905	P2RY8	ITK	0.748616	1.19739e-18	P2RY8-ITK
76937	PRF1	ITK	0.716857	1.48769e-16	PRF1-ITK
76939	PRKCB	ITK	0.83369	3.09414e-26	PRKCB-ITK
76948	PTPRC	ITK	0.886462	1.49832e-33	PTPRC-ITK
76963	RHOH	ITK	0.791012	5.48401e-22	RHOH-ITK
77761	PRF1	JAK2	0.60644	4.60638e-11	PRF1-JAK2
77772	PTPRC	JAK2	0.651406	5.01727e-13	PTPRC-JAK2
77789	RNF213	JAK2	0.667651	8.08604e-14	RNF213-JAK2
78081	LCK	JAK3	0.740154	4.63385e-18	LCK-JAK3
78082	LCP1	JAK3	0.717958	1.27263e-16	LCP1-JAK3
78175	PRKCB	JAK3	0.640163	1.66553e-12	PRKCB-JAK3
78182	PTPN6	JAK3	0.616052	1.86143e-11	PTPN6-JAK3
78184	PTPRC	JAK3	0.67422	3.74036e-14	PTPRC-JAK3
78199	RHOH	JAK3	0.634174	3.09399e-12	RHOH-JAK3
84254	KNSTRN	KNL1	0.733773	1.24233e-17	KNSTRN-KNL1
84346	POLQ	KNL1	0.634082	3.12336e-12	POLQ-KNL1
84413	STIL	KNL1	0.656169	2.97203e-13	STIL-KNL1
85928	MLLT10	LARP4B	0.698879	1.72135e-15	MLLT10-LARP4B
87339	ZEB1	LATS2	0.657612	2.53114e-13	ZEB1-LATS2
87558	LCP1	LCK	0.708255	4.91265e-16	LCP1-LCK
87617	P2RY8	LCK	0.63827	2.02877e-12	P2RY8-LCK
87649	PRF1	LCK	0.622302	1.01565e-11	PRF1-LCK
87651	PRKCB	LCK	0.710239	3.74414e-16	PRKCB-LCK
87660	PTPRC	LCK	0.782059	3.20468e-21	PTPRC-LCK
87675	RHOH	LCK	0.758368	2.35144e-19	RHOH-LCK
88063	PRKCB	LCP1	0.678479	2.24529e-14	PRKCB-LCP1
88072	PTPRC	LCP1	0.747215	1.50359e-18	PTPRC-LCP1
88087	RHOH	LCP1	0.643738	1.14339e-12	RHOH-LCP1
93345	MLLT6	MED12	0.67887	2.1415e-14	MLLT6-MED12
94227	PIK3R1	MITF	0.676855	2.73024e-14	PIK3R1-MITF
94343	ZEB1	MITF	0.749745	9.95564e-19	ZEB1-MITF
94348	ZNF521	MITF	0.745803	1.88865e-18	ZNF521-MITF
96231	MSH6	MSH2	0.722867	6.28812e-17	MSH6-MSH2
96257	NONO	MSH2	0.615189	2.02169e-11	NONO-MSH2
96669	NONO	MSH6	0.647679	7.50941e-13	NONO-MSH6
96706	POLQ	MSH6	0.61367	2.33675e-11	POLQ-MSH6
97131	PTCH1	MSI2	0.694619	2.99506e-15	PTCH1-MSI2
97476	MYH9	MSN	0.648484	6.88603e-13	MYH9-MSN
98439	TMPRSS2	MUC4	0.661251	1.6822e-13	TMPRSS2-MUC4
104955	PRKCB	NFATC2	0.630623	4.43844e-12	PRKCB-NFATC2
104964	PTPRC	NFATC2	0.64539	9.59365e-13	PTPRC-NFATC2
105416	SOX2	NFE2L2	0.61528	2.00422e-11	SOX2-NFE2L2
106143	NFKBIE	NFKB2	0.620789	1.17754e-11	NFKBIE-NFKB2
111937	PDGFRA	OMD	0.678729	2.17835e-14	PDGFRA-OMD
111961	PRRX1	OMD	0.614744	2.10955e-11	PRRX1-OMD
111987	RUNX1T1	OMD	0.738562	5.94225e-18	RUNX1T1-OMD
111996	SFRP4	OMD	0.792614	3.96192e-22	SFRP4-OMD
112059	ZEB1	OMD	0.718899	1.11315e-16	ZEB1-OMD
112064	ZNF521	OMD	0.778926	5.82959e-21	ZNF521-OMD
112364	POU2AF1	P2RY8	0.708625	4.67063e-16	POU2AF1-P2RY8
112371	PRKCB	P2RY8	0.87084	4.68756e-31	PRKCB-P2RY8
112380	PTPRC	P2RY8	0.78736	1.13832e-21	PTPRC-P2RY8
112395	RHOH	P2RY8	0.769096	3.58148e-20	RHOH-P2RY8
112449	TNFRSF17	P2RY8	0.674404	3.65952e-14	TNFRSF17-P2RY8
112462	VAV1	P2RY8	0.708616	4.67684e-16	VAV1-P2RY8
117294	PDGFRB	PDGFRA	0.645754	9.22861e-13	PDGFRB-PDGFRA
117317	PRRX1	PDGFRA	0.621084	1.14417e-11	PRRX1-PDGFRA
117343	RUNX1T1	PDGFRA	0.679963	1.87561e-14	RUNX1T1-PDGFRA
117415	ZEB1	PDGFRA	0.777168	8.12055e-21	ZEB1-PDGFRA
117420	ZNF521	PDGFRA	0.734431	1.12359e-17	ZNF521-PDGFRA
117729	PRRX1	PDGFRB	0.782914	2.71747e-21	PRRX1-PDGFRB
117827	ZEB1	PDGFRB	0.749277	1.07483e-18	ZEB1-PDGFRB
117832	ZNF521	PDGFRB	0.647039	8.04387e-13	ZNF521-PDGFRB
120637	RNF213	PML	0.621598	1.08805e-11	RNF213-PML
122729	STIL	POLQ	0.641426	1.45913e-12	STIL-POLQ
123495	PRKCB	POU2AF1	0.630126	4.66668e-12	PRKCB-POU2AF1
123519	RHOH	POU2AF1	0.635727	2.6384e-12	RHOH-POU2AF1
123573	TNFRSF17	POU2AF1	0.861654	9.79988e-30	TNFRSF17-POU2AF1
125151	PTPRB	PREX2	0.635287	2.76036e-12	PTPRB-PREX2
125564	PTPRC	PRF1	0.72336	5.8534e-17	PTPRC-PRF1
126388	PTPRC	PRKCB	0.851141	2.45726e-28	PTPRC-PRKCB
126403	RHOH	PRKCB	0.783045	2.64958e-21	RHOH-PRKCB
126470	VAV1	PRKCB	0.731692	1.70304e-17	VAV1-PRKCB
126472	WAS	PRKCB	0.64749	7.66322e-13	WAS-PRKCB
127231	RUNX1T1	PRRX1	0.672059	4.83052e-14	RUNX1T1-PRRX1
127240	SFRP4	PRRX1	0.626004	7.04884e-12	SFRP4-PRRX1
127303	ZEB1	PRRX1	0.792664	3.92197e-22	ZEB1-PRRX1
127308	ZNF521	PRRX1	0.705078	7.55449e-16	ZNF521-PRRX1
129340	TNFRSF14	PTPN6	0.608238	3.89701e-11	TNFRSF14-PTPN6
130111	RHOH	PTPRC	0.808293	1.40482e-23	RHOH-PTPRC
130113	RNF213	PTPRC	0.626968	6.40405e-12	RNF213-PTPRC
130178	VAV1	PTPRC	0.696901	2.229e-15	VAV1-PTPRC
130180	WAS	PTPRC	0.657054	2.69369e-13	WAS-PTPRC
136345	TNFRSF17	RHOH	0.634973	2.8508e-12	TNFRSF17-RHOH
136358	VAV1	RHOH	0.606846	4.436e-11	VAV1-RHOH
138015	ZEB1	RUNX1T1	0.724844	4.71363e-17	ZEB1-RUNX1T1
138020	ZNF521	RUNX1T1	0.858133	2.96648e-29	ZNF521-RUNX1T1
141723	ZEB1	SFRP4	0.742199	3.35754e-18	ZEB1-SFRP4
141728	ZNF521	SFRP4	0.633798	3.21528e-12	ZNF521-SFRP4
153259	ZEB1	TCF12	0.627964	5.79804e-12	ZEB1-TCF12
158194	VAV1	TNFRSF14	0.63718	2.27125e-12	VAV1-TNFRSF14
163964	WAS	VAV1	0.618049	1.53604e-11	WAS-VAV1
167684	ZNF521	ZEB1	0.743002	2.95605e-18	ZNF521-ZEB1
