# Supplementary material for: A comprehensive prognostic score for head and neck squamous cancer driver genes and phenotype traits
Source: Discov Oncol. 2023 Oct 28;14:193. doi: 10.1007/s12672-023-00796-y (PMC10613197; doi:10.1007/s12672-023-00796-y)
Supplement: Supplementary file 6 — Additional file 6: Gene mutation rates between the high and low APMHO groups. [file 12672_2023_796_MOESM6_ESM.xlsx]

## Sheet: pvalue
	p	id
ABCA13	0.0447146	ABCA13
ACBD3	0.0301178	ACBD3
AGO2	0.0301178	AGO2
ALK	0.00154877	ALK
ANK2	0.0141506	ANK2
ANKFY1	0.0301178	ANKFY1
APC	0.0366133	APC
ARHGEF6	0.0301178	ARHGEF6
ASTE1	0.00728997	ASTE1
BMP5	0.0301178	BMP5
CASP8	0.0291749	CASP8
CDH18	0.0106963	CDH18
CIITA	0.0106963	CIITA
CNOT1	0.0319616	CNOT1
CUL1	0.0106963	CUL1
DCHS1	0.0319616	DCHS1
DDX43	0.0301178	DDX43
DNAH1	0.02046	DNAH1
DNAH5	0.0198298	DNAH5
DNAH9	0.0414378	DNAH9
DST	0.0354629	DST
EXOC4	0.000414087	EXOC4
FCRL3	0.0301178	FCRL3
FER1L6	0.0358606	FER1L6
FLRT3	0.0301178	FLRT3
HACL1	0.0301178	HACL1
HECTD4	0.0200095	HECTD4
HNRNPL	0.0301178	HNRNPL
HUWE1	0.0124005	HUWE1
IFT80	0.000851532	IFT80
IPO11	0.0301178	IPO11
IRAK3	0.0301178	IRAK3
KALRN	0.0188955	KALRN
KCNJ1	0.0301178	KCNJ1
KEAP1	0.00634315	KEAP1
KMT2D	0.0059255	KMT2D
LPA	0.00297314	LPA
LSAMP	0.0370273	LSAMP
MADD	0.0200095	MADD
MGAM	0.00585533	MGAM
NAV1	0.0358606	NAV1
OC90	0.0148364	OC90
OR4C16	0.0301178	OR4C16
OR8B4	0.0301178	OR8B4
OSBPL6	0.0148364	OSBPL6
PAPD7	0.0301178	PAPD7
PCDH15	0.00229842	PCDH15
PCDHB13	0.0200095	PCDHB13
PITPNM1	0.0301178	PITPNM1
PKHD1L1	0.00728273	PKHD1L1
PKP3	0.0301178	PKP3
PLB1	0.0370273	PLB1
PROX1	0.0106963	PROX1
PRTG	0.0200095	PRTG
PTPRH	0.0148364	PTPRH
PXDNL	0.0463274	PXDNL
RNF17	0.00728997	RNF17
RYR1	0.0296689	RYR1
SEMA5B	0.0370273	SEMA5B
SHC3	0.0301178	SHC3
SHC4	0.0301178	SHC4
SMTNL1	0.0301178	SMTNL1
SNAP91	0.0301178	SNAP91
SPEN	0.00308084	SPEN
STARD13	0.0301178	STARD13
SYTL5	0.0301178	SYTL5
TP53	0.08734	TP53
TTN	0.07655	TTN
TNN	0.0444997	TNN
TNRC6B	0.0301178	TNRC6B
TRPC5	0.0370273	TRPC5
TTC17	0.0200095	TTC17
USP34	0.0366133	USP34
WDR70	0.0200095	WDR70
XDH	0.0148364	XDH
ZBTB11	0.0301178	ZBTB11
ZFC3H1	0.00728997	ZFC3H1
ZNF214	0.0148364	ZNF214
ZNF665	0.0301178	ZNF665
